# Supplementary material for: Human-to-swine introductions and onward transmission of 2009 H1N1 pandemic influenza viruses in Brazil
Source: Front Microbiol. 2023 Aug 8;14:1243567. doi: 10.3389/fmicb.2023.1243567 (PMC10442540; doi:10.3389/fmicb.2023.1243567)
Supplement: Supplementary file 2 [file Table_2.XLSX]

## Sheet: H1N1pdm09_Dataset
Gene	Sequence	Region	Lab Name	Host	Year	Subtype
HA	A_1_Swine_Brazil_12A_JF421756_2010_H1N1	South America	12A	Swine	2010	H1N1
HA	A_1_Swine_Brazil_132_KM497008_2009_H1N1	South America	132	Swine	2009	H1N1
HA	A_1_Swine_Brazil_60141_MH559891_2014_H1N1	South America	060_14-1	Swine	2014	H1N1
HA	A_1_Swine_Brazil_66_KM496995_2011_H1N1	South America	66	Swine	2011	H1N1
HA	A_5_Swine_Brazil_11_JQ666855_2009_H1N1	South America	11	Swine	2009	H1N1
HA	A_5_Swine_Brazil_14_JQ666858_2009_H1N1	South America	14	Swine	2009	H1N1
HA	A_5_Swine_Brazil_15_JQ666859_2009_H1N1	South America	15	Swine	2009	H1N1
HA	A_5_Swine_Brazil_16_JQ666860_2009_H1N1	South America	16	Swine	2009	H1N1
HA	A_5_Swine_Brazil_18_JQ666862_2010_H1N1	South America	18	Swine	2010	H1N1
HA	A_5_Swine_Brazil_20_JQ666864_2010_H1N1	South America	20	Swine	2010	H1N1
HA	A_5_Swine_Brazil_3_JQ666847_2009_H1N1	South America	3	Swine	2009	H1N1
HA	A_5_Swine_Brazil_4_JQ666848_2009_H1N1	South America	4	Swine	2009	H1N1
HA	A_5_Swine_Brazil_6_JQ666850_2009_H1N1	South America	6	Swine	2009	H1N1
HA	A_5_Swine_Brazil_7_JQ666851_2009_H1N1	South America	7	Swine	2009	H1N1
HA	A_7_Swine_Brazil_1_JQ666845_2009_H1N1	South America	1	Swine	2009	H1N1
HA	A_7_Swine_Brazil_17_JQ666861_2009_H1N1	South America	17	Swine	2009	H1N1
HA	A_7_Swine_Brazil_19_JQ666863_2010_H1N1	South America	19	Swine	2010	H1N1
HA	A_7_Swine_Brazil_2_JQ666846_2009_H1N1	South America	2	Swine	2009	H1N1
HA	A_7_Swine_Brazil_5_JQ666849_2009_H1N1	South America	5	Swine	2009	H1N1
HA	A_3_Swine_Brazil_104184_MT041077_2018_H1N1	South America	104-18-4	Swine	2018	H1N1
HA	A_3_Swine_Brazil_11819_MW772635_2019_H1N1	South America	118-19	Swine	2019	H1N1
HA	A_3_Swine_Brazil_12019_MW772643_2019_H1N1	South America	120-19	Swine	2019	H1N1
HA	A_3_Swine_Brazil_1220_MW772763_2020_H1N1	South America	012-20	Swine	2020	H1N1
HA	A_3_Swine_Brazil_12419_MW772516_2019_H1N1	South America	124-19	Swine	2019	H1N1
HA	A_3_Swine_Brazil_13119_MW772651_2019_H1N1	South America	131-19	Swine	2019	H1N1
HA	A_3_Swine_Brazil_13219_MW772885_2019_H1N1	South America	132-19	Swine	2019	H1N1
HA	A_3_Swine_Brazil_13319_MW772659_2019_H1N1	South America	133-19	Swine	2019	H1N1
HA	A_3_Swine_Brazil_134161_MT068648_2016_H1N1	South America	134-16-1	Swine	2016	H1N1
HA	A_3_Swine_Brazil_13519_MW772667_2019_H1N1	South America	135-19	Swine	2019	H1N1
HA	A_3_Swine_Brazil_17919_MW772917_2019_H1N1	South America	179-19	Swine	2019	H1N1
HA	A_3_Swine_Brazil_194153_MT041093_2015_H1N1	South America	194-15-3	Swine	2015	H1N1
HA	A_3_Swine_Brazil_24618416_MT068805_2018_H1N1	South America	246-18-416	Swine	2018	H1N1
HA	A_3_Swine_Brazil_279181_MT041053_2018_H1N1	South America	279-18-1	Swine	2018	H1N1
HA	A_3_Swine_Brazil_279182_MT041061_2018_H1N1	South America	279-18-2	Swine	2018	H1N1
HA	A_3_Swine_Brazil_281182_MT041109_2018_H1N1	South America	281-18-2	Swine	2018	H1N1
HA	A_3_Swine_Brazil_299171_MT068715_2017_H1N2	South America	299-17-1	Swine	2017	H1N2
HA	A_3_Swine_Brazil_299172_MT068812_2017_H1N2	South America	299-17-2	Swine	2017	H1N2
HA	A_3_Swine_Brazil_35152_MT041117_2015_H1N1	South America	035-15-2	Swine	2015	H1N1
HA	A_3_Swine_Brazil_35617_MT068819_2017_H1N2	South America	356-17	Swine	2017	H1N2
HA	A_3_Swine_Brazil_35717_MT041125_2017_H1N1	South America	357-17	Swine	2017	H1N1
HA	A_3_Swine_Brazil_419_MW772731_2019_H1N2	South America	004-19	Swine	2019	H1N2
HA	A_3_Swine_Brazil_520_MW772737_2019_H1N2	South America	005-20	Swine	2019	H1N2
HA	A_3_Swine_Brazil_52217_MT068751_2017_H1N1	South America	522-17	Swine	2017	H1N1
HA	A_3_Swine_Brazil_52517_MT041141_2017_H1N1	South America	525-17	Swine	2017	H1N1
HA	A_3_Swine_Brazil_52817_MT068776_2017_H1N1	South America	528-17	Swine	2017	H1N1
HA	A_3_Swine_Brazil_56194_MW772539_2018_H1N1	South America	056-19-4	Swine	2018	H1N1
HA	A_3_Swine_Brazil_5716_MT068783_2016_H1N1	South America	057-16	Swine	2016	H1N1
HA	A_3_Swine_Brazil_6115_MT041149_2015_H1N1	South America	061-15	Swine	2015	H1N1
HA	A_3_Swine_Brazil_620_MW772743_2019_H1N2	South America	006-20	Swine	2019	H1N2
HA	A_3_Swine_Brazil_62183_MT041157_2018_H1N1	South America	062-18-3	Swine	2018	H1N1
HA	A_3_Swine_Brazil_62184_MT041165_2018_H1N1	South America	062-18-4	Swine	2018	H1N1
HA	A_3_Swine_Brazil_63194_MW772547_2019_H1N1	South America	063-19-4	Swine	2019	H1N1
HA	A_3_Swine_Brazil_63197_MW772555_2019_H1N1	South America	063-19-7	Swine	2019	H1N1
HA	A_3_Swine_Brazil_66192_MW772563_2018_H1N1	South America	066-19-2	Swine	2018	H1N1
HA	A_3_Swine_Brazil_6920_MW772587_2020_H1N1	South America	069-20	Swine	2020	H1N1
HA	A_3_Swine_Brazil_70191_MW772789_2018_H1N2	South America	070-19-1	Swine	2018	H1N2
HA	A_3_Swine_Brazil_70192_MW772794_2018_H1N2	South America	070-19-2	Swine	2018	H1N2
HA	A_3_Swine_Brazil_70193_MW772476_2018_H1N2	South America	070-19-3	Swine	2018	H1N2
HA	A_3_Swine_Brazil_7020_MW772801_2020_H1N1	South America	070-20	Swine	2020	H1N1
HA	A_3_Swine_Brazil_7220_MW772603_2020_H1N1	South America	072-20	Swine	2020	H1N1
HA	A_3_Swine_Brazil_76191_MW772821_2019_H1N2	South America	076-19-1	Swine	2019	H1N2
HA	A_3_Swine_Brazil_76192_MW772611_2019_H1N2	South America	076-19-2	Swine	2019	H1N2
HA	A_3_Swine_Brazil_8319_MW772858_2019_H1N1	South America	083-19	Swine	2019	H1N1
HA	A_3_Swine_Brazil_8419_MW772865_2019_H1N1	South America	084-19	Swine	2019	H1N1
HA	A_3_Swine_Brazil_9018_MT041173_2018_H1N1	South America	090-18	Swine	2018	H1N1
HA	A_3_Swine_Brazil_911848_MT041181_2018_H1N1	South America	091-18-48	Swine	2018	H1N1
HA	A_1_Human_Belgium_145MA_KJ867562_2009_H1N1	Europe	145-MA	Human	2009	H1N1
HA	A_1_Human_Brazil_12541_KF612092_2009_H1N1	South America	12541	Human	2009	H1N1
HA	A_1_Human_Brazil_21641_KF612096_2009_H1N1	South America	21641	Human	2009	H1N1
HA	A_1_Human_Brazil_46631_KF612093_2009_H1N1	South America	46631	Human	2009	H1N1
HA	A_1_Human_Brazil_LACENRS1009_KY925587_2016_H1N1	South America	LACENRS-1009	Human	2016	H1N1
HA	A_1_Human_Brazil_LACENRS1023_KY924963_2016_H1N1	South America	LACENRS-1023	Human	2016	H1N1
HA	A_1_Human_Brazil_LACENRS1034_KY926269_2016_H1N1	South America	LACENRS-1034	Human	2016	H1N1
HA	A_1_Human_Brazil_LACENRS1053_KY926001_2016_H1N1	South America	LACENRS-1053	Human	2016	H1N1
HA	A_1_Human_Brazil_LACENRS1102_KY926257_2016_H1N1	South America	LACENRS-1102	Human	2016	H1N1
HA	A_1_Human_Brazil_LACENRS1105_KY925951_2016_H1N1	South America	LACENRS-1105	Human	2016	H1N1
HA	A_1_Human_Brazil_LACENRS1113_KY925910_2016_H1N1	South America	LACENRS-1113	Human	2016	H1N1
HA	A_1_Human_Brazil_LACENRS1192_KY926366_2016_H1N1	South America	LACENRS-1192	Human	2016	H1N1
HA	A_1_Human_Brazil_LACENRS1213_KY925363_2016_H1N1	South America	LACENRS-1213	Human	2016	H1N1
HA	A_1_Human_Brazil_LACENRS1269_KY926203_2016_H1N1	South America	LACENRS-1269	Human	2016	H1N1
HA	A_1_Human_Brazil_LACENRS1287_KY925798_2016_H1N1	South America	LACENRS-1287	Human	2016	H1N1
HA	A_1_Human_Brazil_LACENRS1302_KY926159_2016_H1N1	South America	LACENRS-1302	Human	2016	H1N1
HA	A_1_Human_Brazil_LACENRS1312_KY925165_2016_H1N1	South America	LACENRS-1312	Human	2016	H1N1
HA	A_1_Human_Brazil_LACENRS1318_KY925549_2016_H1N1	South America	LACENRS-1318	Human	2016	H1N1
HA	A_1_Human_Brazil_LACENRS1320_KY924976_2016_H1N1	South America	LACENRS-1320	Human	2016	H1N1
HA	A_1_Human_Brazil_LACENRS1359_KY925652_2016_H1N1	South America	LACENRS-1359	Human	2016	H1N1
HA	A_1_Human_Brazil_LACENRS1406_KY935468_2009_H1N1	South America	LACENRS-1406	Human	2009	H1N1
HA	A_1_Human_Brazil_LACENRS1453_KY925199_2009_H1N1	South America	LACENRS-1453	Human	2009	H1N1
HA	A_1_Human_Brazil_LACENRS1537_KY926117_2009_H1N1	South America	LACENRS-1537	Human	2009	H1N1
HA	A_1_Human_Brazil_LACENRS1539_KY925216_2009_H1N1	South America	LACENRS-1539	Human	2009	H1N1
HA	A_1_Human_Brazil_LACENRS1598_KY925641_2009_H1N1	South America	LACENRS-1598	Human	2009	H1N1
HA	A_1_Human_Brazil_LACENRS1611_KY925687_2009_H1N1	South America	LACENRS-1611	Human	2009	H1N1
HA	A_1_Human_Brazil_LACENRS1649_KY925327_2009_H1N1	South America	LACENRS-1649	Human	2009	H1N1
HA	A_1_Human_Brazil_LACENRS1658_KY926399_2009_H1N1	South America	LACENRS-1658	Human	2009	H1N1
HA	A_1_Human_Brazil_LACENRS1720_KY925840_2009_H1N1	South America	LACENRS-1720	Human	2009	H1N1
HA	A_1_Human_Brazil_LACENRS1771_KY925947_2009_H1N1	South America	LACENRS-1771	Human	2009	H1N1
HA	A_1_Human_Brazil_LACENRS1786_KY925200_2009_H1N1	South America	LACENRS-1786	Human	2009	H1N1
HA	A_1_Human_Brazil_LACENRS2121_KY925861_2009_H1N1	South America	LACENRS-2121	Human	2009	H1N1
HA	A_1_Human_Brazil_LACENRS224_KY925622_2016_H1N1	South America	LACENRS-224	Human	2016	H1N1
HA	A_1_Human_Brazil_LACENRS2595_KY926268_2009_H1N1	South America	LACENRS-2595	Human	2009	H1N1
HA	A_1_Human_Brazil_LACENRS2638_KY925715_2009_H1N1	South America	LACENRS-2638	Human	2009	H1N1
HA	A_1_Human_Brazil_LACENRS2882_KY924993_2009_H1N1	South America	LACENRS-2882	Human	2009	H1N1
HA	A_1_Human_Brazil_LACENRS289_KY925204_2016_H1N1	South America	LACENRS-289	Human	2016	H1N1
HA	A_1_Human_Brazil_LACENRS3045_KY926278_2009_H1N1	South America	LACENRS-3045	Human	2009	H1N1
HA	A_1_Human_Brazil_LACENRS3434_KY925530_2009_H1N1	South America	LACENRS-3434	Human	2009	H1N1
HA	A_1_Human_Brazil_LACENRS345_KY925811_2016_H1N1	South America	LACENRS-345	Human	2016	H1N1
HA	A_1_Human_Brazil_LACENRS378_KY925684_2016_H1N1	South America	LACENRS-378	Human	2016	H1N1
HA	A_1_Human_Brazil_LACENRS428_KY925272_2016_H1N1	South America	LACENRS-428	Human	2016	H1N1
HA	A_1_Human_Brazil_LACENRS485_KY925794_2016_H1N1	South America	LACENRS-485	Human	2016	H1N1
HA	A_1_Human_Brazil_LACENRS495_KY925365_2016_H1N1	South America	LACENRS-495	Human	2016	H1N1
HA	A_1_Human_Brazil_LACENRS503_KY925857_2016_H1N1	South America	LACENRS-503	Human	2016	H1N1
HA	A_1_Human_Brazil_LACENRS599_KY926100_2016_H1N1	South America	LACENRS-599	Human	2016	H1N1
HA	A_1_Human_Brazil_LACENRS877_KY925812_2016_H1N1	South America	LACENRS-877	Human	2016	H1N1
HA	A_1_Human_Brazil_LACENRS934_KY925242_2016_H1N1	South America	LACENRS-934	Human	2016	H1N1
HA	A_1_Human_Canada_222656_CY060518_2009_H1N1	North America	222656	Human	2009	H1N1
HA	A_1_Human_Chile_op002d1CK1_MN054398_2016_H1N1	South America	op002d1-CK1	Human	2016	H1N1
HA	A_1_Human_Chile_p013d1_MN055337_2016_H1N1	South America	p013d1	Human	2016	H1N1
HA	A_1_Human_Chile_p016d1CK1_MN055168_2016_H1N1	South America	p016d1-CK1	Human	2016	H1N1
HA	A_1_Human_China_1_JX403978_2009_H1N1	Asia and Pacific	1	Human	2009	H1N1
HA	A_1_Human_China_1057_MN244309_2010_H1N1	Asia and Pacific	1057	Human	2010	H1N1
HA	A_1_Human_China_1101_CY120917_2009_H1N1	Asia and Pacific	1101	Human	2009	H1N1
HA	A_1_Human_China_1103_CY120919_2009_H1N1	Asia and Pacific	1103	Human	2009	H1N1
HA	A_1_Human_China_1104_CY120920_2009_H1N1	Asia and Pacific	1104	Human	2009	H1N1
HA	A_1_Human_China_1201_CY120922_2009_H1N1	Asia and Pacific	1201	Human	2009	H1N1
HA	A_1_Human_China_1225_JX120566_2010_H1N1	Asia and Pacific	1225	Human	2010	H1N1
HA	A_1_Human_China_302_CY120932_2010_H1N1	Asia and Pacific	302	Human	2010	H1N1
HA	A_1_Human_China_5301_CY103906_2009_H1N1	Asia and Pacific	5301	Human	2009	H1N1
HA	A_1_Human_China_6_HM780470_2009_H1N1	Asia and Pacific	6	Human	2009	H1N1
HA	A_1_Human_China_801_CY120952_2009_H1N1	Asia and Pacific	801	Human	2009	H1N1
HA	A_1_Human_China_DTIDZJU02_GU112090_2009_H1N1	Asia and Pacific	DTID-ZJU02	Human	2009	H1N1
HA	A_1_Human_China_IME1901_MK377025_2019_H1N1	Asia and Pacific	IME1901	Human	2019	H1N1
HA	A_1_Human_CzechRepublic_12_KX014852_2016_H1N1	Europe	12	Human	2016	H1N1
HA	A_1_Human_Germany_1094MA_KY472234_2009_H1N1	Europe	1094-MA	Human	2009	H1N1
HA	A_1_Human_Germany_448_CY045495_2009_H1N1	Europe	448	Human	2009	H1N1
HA	A_1_Human_Germany_6_KC620386_2009_H1N1	Europe	6	Human	2009	H1N1
HA	A_1_Human_Germany_63_GQ166212_2009_H1N1	Europe	63	Human	2009	H1N1
HA	A_1_Human_Germany_MSVVI5258_KX013005_2009_H1N1	Europe	MSV-VI5258	Human	2009	H1N1
HA	A_1_Human_Germany_VI5258_KC222636_2009_H1N1	Europe	VI5258	Human	2009	H1N1
HA	A_1_Human_India_183_KM219053_2009_H1N1	Asia and Pacific	183	Human	2009	H1N1
HA	A_1_Human_Japan_H469_LC720181_2018_H1N1	Asia and Pacific	H469	Human	2018	H1N1
HA	A_1_Human_Mexico_IBT22_CY100448_2009_H1N1	North America	IBT22	Human	2009	H1N1
HA	A_1_Human_Mexico_IBT23_CY100456_2009_H1N1	North America	IBT23	Human	2009	H1N1
HA	A_1_Human_Mexico_IBT4_MG856206_2009_H1N1	North America	IBT4	Human	2009	H1N1
HA	A_1_Human_Mexico_INER12_CY100472_2009_H1N1	North America	INER12	Human	2009	H1N1
HA	A_1_Human_Mexico_INER2_CY100464_2009_H1N1	North America	INER2	Human	2009	H1N1
HA	A_1_Human_Netherlands_602_CY039527_2009_H1N1	Europe	602	Human	2009	H1N1
HA	A_1_Human_Norway_3568_CY189537_2009_H1N1	Europe	3568	Human	2009	H1N1
HA	A_1_Human_Norway_3858_CY189539_2009_H1N1	Europe	3858	Human	2009	H1N1
HA	A_1_Human_Oman_SQUH10_KM213261_2009_H1N1	Middle East	SQUH-10	Human	2009	H1N1
HA	A_1_Human_Oman_SQUH34_KM213268_2010_H1N1	Middle East	SQUH-34	Human	2010	H1N1
HA	A_1_Human_Oman_SQUH36_KM213269_2010_H1N1	Middle East	SQUH-36	Human	2010	H1N1
HA	A_1_Human_Oman_SQUH37_KM213270_2010_H1N1	Middle East	SQUH-37	Human	2010	H1N1
HA	A_1_Human_Oman_SQUH38_KM213271_2010_H1N1	Middle East	SQUH-38	Human	2010	H1N1
HA	A_1_Human_Oman_SQUH7_KM213259_2009_H1N1	Middle East	SQUH-7	Human	2009	H1N1
HA	A_1_Human_Oman_SQUH8_KM213260_2009_H1N1	Middle East	SQUH-8	Human	2009	H1N1
HA	A_1_Human_Pakistan_6540774_MZ819838_2017_H1N1	Asia and Pacific	654077	Human	2017	H1N1
HA	A_1_Human_Pakistan_6540924_MZ819890_2017_H1N1	Asia and Pacific	654092	Human	2017	H1N1
HA	A_1_Human_Pakistan_6541094_MZ819897_2017_H1N1	Asia and Pacific	654109	Human	2017	H1N1
HA	A_1_Human_Russia_01MA_HQ661364_2009_H1N1	Europe	01-MA	Human	2009	H1N1
HA	A_1_Human_Russia_100_CY054662_2009_H1N1	Europe	100	Human	2009	H1N1
HA	A_1_Human_Russia_103_MN061195_2019_H1N1	Europe	103	Human	2019	H1N1
HA	A_1_Human_Russia_106_MN061203_2019_H1N1	Europe	106	Human	2019	H1N1
HA	A_1_Human_Russia_12_CY054638_2009_H1N1	Europe	12	Human	2009	H1N1
HA	A_1_Human_Russia_14_CY053681_2009_H1N1	Europe	14	Human	2009	H1N1
HA	A_1_Human_Russia_15_MN061219_2019_H1N1	Europe	15	Human	2019	H1N1
HA	A_1_Human_Russia_165_CY053627_2009_H1N1	Europe	165	Human	2009	H1N1
HA	A_1_Human_Russia_171_CY054670_2009_H1N1	Europe	171	Human	2009	H1N1
HA	A_1_Human_Russia_180_CY054678_2009_H1N1	Europe	180	Human	2009	H1N1
HA	A_1_Human_Russia_19_CY054646_2009_H1N1	Europe	19	Human	2009	H1N1
HA	A_1_Human_Russia_191_CY053689_2009_H1N1	Europe	191	Human	2009	H1N1
HA	A_1_Human_Russia_200_CY053752_2009_H1N1	Europe	200	Human	2009	H1N1
HA	A_1_Human_Russia_RII2_CY075482_2009_H1N1	Europe	RII2	Human	2009	H1N1
HA	A_1_Human_Russia_RII4_CY075485_2009_H1N1	Europe	RII4	Human	2009	H1N1
HA	A_1_Human_Singapore_478_CY069634_2009_H1N1	Asia and Pacific	478	Human	2009	H1N1
HA	A_1_Human_Singapore_ANCJAN19_MK905271_2019_H1N1	Asia and Pacific	NHRC-OID_ANC-JAN-19	Human	2019	H1N1
HA	A_1_Human_Singapore_EN107_JX309562_2010_H1N1	Asia and Pacific	EN107	Human	2010	H1N1
HA	A_1_Human_Singapore_EN35_JX309193_2010_H1N1	Asia and Pacific	EN35	Human	2010	H1N1
HA	A_1_Human_Singapore_GP1020_CY122555_2009_H1N1	Asia and Pacific	GP1020	Human	2009	H1N1
HA	A_1_Human_Singapore_GP1090_CY122579_2009_H1N1	Asia and Pacific	GP1090	Human	2009	H1N1
HA	A_1_Human_Singapore_GP1099_CY122611_2009_H1N1	Asia and Pacific	GP1099	Human	2009	H1N1
HA	A_1_Human_Singapore_GP1102_CY122619_2009_H1N1	Asia and Pacific	GP1102	Human	2009	H1N1
HA	A_1_Human_Singapore_GP1107_CY122624_2009_H1N1	Asia and Pacific	GP1107	Human	2009	H1N1
HA	A_1_Human_Singapore_GP1114_CY122631_2009_H1N1	Asia and Pacific	GP1114	Human	2009	H1N1
HA	A_1_Human_Singapore_GP1120_CY122639_2009_H1N1	Asia and Pacific	GP1120	Human	2009	H1N1
HA	A_1_Human_Singapore_GP1122_CY122647_2009_H1N1	Asia and Pacific	GP1122	Human	2009	H1N1
HA	A_1_Human_Singapore_GP1124_CY122655_2009_H1N1	Asia and Pacific	GP1124	Human	2009	H1N1
HA	A_1_Human_Singapore_GP1146_CY122703_2009_H1N1	Asia and Pacific	GP1146	Human	2009	H1N1
HA	A_1_Human_Singapore_GP1160_CY122720_2009_H1N1	Asia and Pacific	GP1160	Human	2009	H1N1
HA	A_1_Human_Singapore_GP1178_CY122771_2009_H1N1	Asia and Pacific	GP1178	Human	2009	H1N1
HA	A_1_Human_Singapore_GP1191_JX309313_2010_H1N1	Asia and Pacific	GP1191	Human	2010	H1N1
HA	A_1_Human_Singapore_GP132_JX308973_2010_H1N1	Asia and Pacific	GP132	Human	2010	H1N1
HA	A_1_Human_Singapore_GP185_JX309395_2010_H1N1	Asia and Pacific	GP185	Human	2010	H1N1
HA	A_1_Human_Singapore_GP1889_JX309459_2010_H1N1	Asia and Pacific	GP1889	Human	2010	H1N1
HA	A_1_Human_Singapore_GP205_JX309106_2010_H1N1	Asia and Pacific	GP205	Human	2010	H1N1
HA	A_1_Human_Singapore_GP2215_CY122795_2009_H1N1	Asia and Pacific	GP2215	Human	2009	H1N1
HA	A_1_Human_Singapore_GP2221_CY122803_2009_H1N1	Asia and Pacific	GP2221	Human	2009	H1N1
HA	A_1_Human_Singapore_GP2224_CY122819_2009_H1N1	Asia and Pacific	GP2224	Human	2009	H1N1
HA	A_1_Human_Singapore_GP2238_CY122827_2009_H1N1	Asia and Pacific	GP2238	Human	2009	H1N1
HA	A_1_Human_Singapore_GP2242_CY122835_2009_H1N1	Asia and Pacific	GP2242	Human	2009	H1N1
HA	A_1_Human_Singapore_GP2252_CY122843_2009_H1N1	Asia and Pacific	GP2252	Human	2009	H1N1
HA	A_1_Human_Singapore_GP2286_CY122852_2009_H1N1	Asia and Pacific	GP2286	Human	2009	H1N1
HA	A_1_Human_Singapore_GP2290_CY122859_2009_H1N1	Asia and Pacific	GP2290	Human	2009	H1N1
HA	A_1_Human_Singapore_GP2297_CY122872_2009_H1N1	Asia and Pacific	GP2297	Human	2009	H1N1
HA	A_1_Human_Singapore_GP256_JX309017_2010_H1N1	Asia and Pacific	GP256	Human	2010	H1N1
HA	A_1_Human_Singapore_GP2640_CY122895_2009_H1N1	Asia and Pacific	GP2640	Human	2009	H1N1
HA	A_1_Human_Singapore_GP2649_CY122903_2009_H1N1	Asia and Pacific	GP2649	Human	2009	H1N1
HA	A_1_Human_Singapore_GP2658_CY122911_2009_H1N1	Asia and Pacific	GP2658	Human	2009	H1N1
HA	A_1_Human_Singapore_GP266_JX309110_2010_H1N1	Asia and Pacific	GP266	Human	2010	H1N1
HA	A_1_Human_Singapore_GP2672_CY122919_2009_H1N1	Asia and Pacific	GP2672	Human	2009	H1N1
HA	A_1_Human_Singapore_GP2680_CY122927_2009_H1N1	Asia and Pacific	GP2680	Human	2009	H1N1
HA	A_1_Human_Singapore_GP2709_CY122951_2009_H1N1	Asia and Pacific	GP2709	Human	2009	H1N1
HA	A_1_Human_Singapore_GP2714_CY122959_2009_H1N1	Asia and Pacific	GP2714	Human	2009	H1N1
HA	A_1_Human_Singapore_GP3012_CY122987_2009_H1N1	Asia and Pacific	GP3012	Human	2009	H1N1
HA	A_1_Human_Singapore_GP3026_CY123003_2009_H1N1	Asia and Pacific	GP3026	Human	2009	H1N1
HA	A_1_Human_Singapore_GP3040_CY123011_2009_H1N1	Asia and Pacific	GP3040	Human	2009	H1N1
HA	A_1_Human_Singapore_GP3069_CY123027_2009_H1N1	Asia and Pacific	GP3069	Human	2009	H1N1
HA	A_1_Human_Singapore_GP3074_CY123035_2009_H1N1	Asia and Pacific	GP3074	Human	2009	H1N1
HA	A_1_Human_Singapore_GP3081_CY123043_2009_H1N1	Asia and Pacific	GP3081	Human	2009	H1N1
HA	A_1_Human_Singapore_GP3104_CY123059_2009_H1N1	Asia and Pacific	GP3104	Human	2009	H1N1
HA	A_1_Human_Singapore_GP3178_CY123075_2009_H1N1	Asia and Pacific	GP3178	Human	2009	H1N1
HA	A_1_Human_Singapore_GP3187_CY123099_2009_H1N1	Asia and Pacific	GP3187	Human	2009	H1N1
HA	A_1_Human_Singapore_GP3212_CY123122_2009_H1N1	Asia and Pacific	GP3212	Human	2009	H1N1
HA	A_1_Human_Singapore_GP3278_CY123130_2009_H1N1	Asia and Pacific	GP3278	Human	2009	H1N1
HA	A_1_Human_Singapore_GP3292_CY123135_2009_H1N1	Asia and Pacific	GP3292	Human	2009	H1N1
HA	A_1_Human_Singapore_GP33_JX308957_2010_H1N1	Asia and Pacific	GP33	Human	2010	H1N1
HA	A_1_Human_Singapore_GP3491_CY063761_2009_H1N1	Asia and Pacific	GP3491	Human	2009	H1N1
HA	A_1_Human_Singapore_GP3502_CY123147_2009_H1N1	Asia and Pacific	GP3502	Human	2009	H1N1
HA	A_1_Human_Singapore_GP3515_CY123149_2009_H1N1	Asia and Pacific	GP3515	Human	2009	H1N1
HA	A_1_Human_Singapore_GP3545_CY123154_2009_H1N1	Asia and Pacific	GP3545	Human	2009	H1N1
HA	A_1_Human_Singapore_GP3583_CY123161_2009_H1N1	Asia and Pacific	GP3583	Human	2009	H1N1
HA	A_1_Human_Singapore_GP3956_JX309784_2010_H1N1	Asia and Pacific	GP3956	Human	2010	H1N1
HA	A_1_Human_Singapore_GP3991_CY123203_2009_H1N1	Asia and Pacific	GP3991	Human	2009	H1N1
HA	A_1_Human_Singapore_GP4000_CY123208_2009_H1N1	Asia and Pacific	GP4000	Human	2009	H1N1
HA	A_1_Human_Singapore_GP4007_CY123213_2009_H1N1	Asia and Pacific	GP4007	Human	2009	H1N1
HA	A_1_Human_Singapore_GP4012_CY123218_2009_H1N1	Asia and Pacific	GP4012	Human	2009	H1N1
HA	A_1_Human_Singapore_GP4049_CY123223_2009_H1N1	Asia and Pacific	GP4049	Human	2009	H1N1
HA	A_1_Human_Singapore_GP4218_CY123238_2009_H1N1	Asia and Pacific	GP4218	Human	2009	H1N1
HA	A_1_Human_Singapore_GP4247_CY063763_2009_H1N1	Asia and Pacific	GP4247	Human	2009	H1N1
HA	A_1_Human_Singapore_GP4275_CY123245_2009_H1N1	Asia and Pacific	GP4275	Human	2009	H1N1
HA	A_1_Human_Singapore_GP4332_CY123253_2009_H1N1	Asia and Pacific	GP4332	Human	2009	H1N1
HA	A_1_Human_Singapore_GP4348_CY123255_2009_H1N1	Asia and Pacific	GP4348	Human	2009	H1N1
HA	A_1_Human_Singapore_GP4369_JX309885_2010_H1N1	Asia and Pacific	GP4369	Human	2010	H1N1
HA	A_1_Human_Singapore_GP4381_CY063769_2009_H1N1	Asia and Pacific	GP4381	Human	2009	H1N1
HA	A_1_Human_Singapore_GP4428_CY123275_2009_H1N1	Asia and Pacific	GP4428	Human	2009	H1N1
HA	A_1_Human_Singapore_GP4451_CY123281_2009_H1N1	Asia and Pacific	GP4451	Human	2009	H1N1
HA	A_1_Human_Singapore_GP4539_CY123286_2009_H1N1	Asia and Pacific	GP4539	Human	2009	H1N1
HA	A_1_Human_Singapore_GP4556_CY063771_2009_H1N1	Asia and Pacific	GP4556	Human	2009	H1N1
HA	A_1_Human_Singapore_GP562_CY063830_2010_H1N1	Asia and Pacific	GP562	Human	2010	H1N1
HA	A_1_Human_Singapore_GP64_JX308965_2010_H1N1	Asia and Pacific	GP64	Human	2010	H1N1
HA	A_1_Human_Singapore_GP669_CY123330_2009_H1N1	Asia and Pacific	GP669	Human	2009	H1N1
HA	A_1_Human_Singapore_GP674_CY123338_2009_H1N1	Asia and Pacific	GP674	Human	2009	H1N1
HA	A_1_Human_Singapore_GP75_JX309090_2010_H1N1	Asia and Pacific	GP75	Human	2010	H1N1
HA	A_1_Human_Singapore_GP758_JX309175_2010_H1N1	Asia and Pacific	GP758	Human	2010	H1N1
HA	A_1_Human_Singapore_GP784_JX309196_2010_H1N1	Asia and Pacific	GP784	Human	2010	H1N1
HA	A_1_Human_Singapore_GP820_JX309280_2010_H1N1	Asia and Pacific	GP820	Human	2010	H1N1
HA	A_1_Human_Singapore_GP835_CY123354_2009_H1N1	Asia and Pacific	GP835	Human	2009	H1N1
HA	A_1_Human_Singapore_GP866_JX309268_2010_H1N1	Asia and Pacific	GP866	Human	2010	H1N1
HA	A_1_Human_Singapore_GP937_JX309253_2010_H1N1	Asia and Pacific	GP937	Human	2010	H1N1
HA	A_1_Human_Singapore_GP999_CY063840_2010_H1N1	Asia and Pacific	GP999	Human	2010	H1N1
HA	A_1_Human_Singapore_KK100_JX309234_2010_H1N1	Asia and Pacific	KK100	Human	2010	H1N1
HA	A_1_Human_Singapore_KK444_JX309582_2010_H1N1	Asia and Pacific	KK444	Human	2010	H1N1
HA	A_1_Human_Singapore_KK70_JX309211_2010_H1N1	Asia and Pacific	KK70	Human	2010	H1N1
HA	A_1_Human_Singapore_KK77_JX309181_2010_H1N1	Asia and Pacific	KK77	Human	2010	H1N1
HA	A_1_Human_Singapore_KK80_JX309208_2010_H1N1	Asia and Pacific	KK80	Human	2010	H1N1
HA	A_1_Human_Singapore_ON0801_CY063780_2009_H1N1	Asia and Pacific	ON0801	Human	2009	H1N1
HA	A_1_Human_Singapore_ON1058_CY123374_2009_H1N1	Asia and Pacific	ON1058	Human	2009	H1N1
HA	A_1_Human_Singapore_ON1063_CY123382_2009_H1N1	Asia and Pacific	ON1063	Human	2009	H1N1
HA	A_1_Human_Singapore_ON1069_CY123390_2009_H1N1	Asia and Pacific	ON1069	Human	2009	H1N1
HA	A_1_Human_Singapore_ON1102_CY123430_2009_H1N1	Asia and Pacific	ON1102	Human	2009	H1N1
HA	A_1_Human_Singapore_ON141_CY123472_2009_H1N1	Asia and Pacific	ON141	Human	2009	H1N1
HA	A_1_Human_Singapore_ON1576_CY123477_2009_H1N1	Asia and Pacific	ON1576	Human	2009	H1N1
HA	A_1_Human_Singapore_ON1609_CY123479_2009_H1N1	Asia and Pacific	ON1609	Human	2009	H1N1
HA	A_1_Human_Singapore_ON1616_CY123481_2009_H1N1	Asia and Pacific	ON1616	Human	2009	H1N1
HA	A_1_Human_Singapore_ON1666_CY123486_2009_H1N1	Asia and Pacific	ON1666	Human	2009	H1N1
HA	A_1_Human_Singapore_ON1746_CY123489_2009_H1N1	Asia and Pacific	ON1746	Human	2009	H1N1
HA	A_1_Human_Singapore_ON1747_CY123494_2009_H1N1	Asia and Pacific	ON1747	Human	2009	H1N1
HA	A_1_Human_Singapore_ON1754_CY123499_2009_H1N1	Asia and Pacific	ON1754	Human	2009	H1N1
HA	A_1_Human_Singapore_ON1757_CY123501_2009_H1N1	Asia and Pacific	ON1757	Human	2009	H1N1
HA	A_1_Human_Singapore_ON1774_CY123513_2009_H1N1	Asia and Pacific	ON1774	Human	2009	H1N1
HA	A_1_Human_Singapore_ON1782_CY123515_2009_H1N1	Asia and Pacific	ON1782	Human	2009	H1N1
HA	A_1_Human_Singapore_ON1786_CY123517_2009_H1N1	Asia and Pacific	ON1786	Human	2009	H1N1
HA	A_1_Human_Singapore_ON1790_CY123519_2009_H1N1	Asia and Pacific	ON1790	Human	2009	H1N1
HA	A_1_Human_Singapore_ON1802_CY123524_2009_H1N1	Asia and Pacific	ON1802	Human	2009	H1N1
HA	A_1_Human_Singapore_ON1852_CY123556_2009_H1N1	Asia and Pacific	ON1852	Human	2009	H1N1
HA	A_1_Human_Singapore_ON1855_CY123561_2009_H1N1	Asia and Pacific	ON1855	Human	2009	H1N1
HA	A_1_Human_Singapore_ON1868_CY063788_2009_H1N1	Asia and Pacific	ON1868	Human	2009	H1N1
HA	A_1_Human_Singapore_ON1896_CY123592_2009_H1N1	Asia and Pacific	ON1896	Human	2009	H1N1
HA	A_1_Human_Singapore_ON1900_CY123600_2009_H1N1	Asia and Pacific	ON1900	Human	2009	H1N1
HA	A_1_Human_Singapore_ON1914_CY123624_2009_H1N1	Asia and Pacific	ON1914	Human	2009	H1N1
HA	A_1_Human_Singapore_ON1921_CY123632_2009_H1N1	Asia and Pacific	ON1921	Human	2009	H1N1
HA	A_1_Human_Singapore_ON1924_CY123640_2009_H1N1	Asia and Pacific	ON1924	Human	2009	H1N1
HA	A_1_Human_Singapore_ON193_CY123649_2009_H1N1	Asia and Pacific	ON193	Human	2009	H1N1
HA	A_1_Human_Singapore_ON1934_CY123657_2009_H1N1	Asia and Pacific	ON1934	Human	2009	H1N1
HA	A_1_Human_Singapore_ON1943_CY123667_2009_H1N1	Asia and Pacific	ON1943	Human	2009	H1N1
HA	A_1_Human_Singapore_ON1955_CY123675_2009_H1N1	Asia and Pacific	ON1955	Human	2009	H1N1
HA	A_1_Human_Singapore_ON1982_CY123690_2009_H1N1	Asia and Pacific	ON1982	Human	2009	H1N1
HA	A_1_Human_Singapore_ON199_CY123692_2009_H1N1	Asia and Pacific	ON199	Human	2009	H1N1
HA	A_1_Human_Singapore_ON2028_CY123726_2009_H1N1	Asia and Pacific	ON2028	Human	2009	H1N1
HA	A_1_Human_Singapore_ON2054_CY123732_2009_H1N1	Asia and Pacific	ON2054	Human	2009	H1N1
HA	A_1_Human_Singapore_ON2081_CY123745_2009_H1N1	Asia and Pacific	ON2081	Human	2009	H1N1
HA	A_1_Human_Singapore_ON2083_CY063797_2009_H1N1	Asia and Pacific	ON2083	Human	2009	H1N1
HA	A_1_Human_Singapore_ON2090_CY063799_2009_H1N1	Asia and Pacific	ON2090	Human	2009	H1N1
HA	A_1_Human_Singapore_ON2095_CY123753_2009_H1N1	Asia and Pacific	ON2095	Human	2009	H1N1
HA	A_1_Human_Singapore_ON2111_CY123758_2009_H1N1	Asia and Pacific	ON2111	Human	2009	H1N1
HA	A_1_Human_Singapore_ON2125_CY123760_2009_H1N1	Asia and Pacific	ON2125	Human	2009	H1N1
HA	A_1_Human_Singapore_ON2131_CY123762_2009_H1N1	Asia and Pacific	ON2131	Human	2009	H1N1
HA	A_1_Human_Singapore_ON2135_CY123767_2009_H1N1	Asia and Pacific	ON2135	Human	2009	H1N1
HA	A_1_Human_Singapore_ON2172_CY063801_2009_H1N1	Asia and Pacific	ON2172	Human	2009	H1N1
HA	A_1_Human_Singapore_ON2195_CY123802_2009_H1N1	Asia and Pacific	ON2195	Human	2009	H1N1
HA	A_1_Human_Singapore_ON2224_CY123809_2009_H1N1	Asia and Pacific	ON2224	Human	2009	H1N1
HA	A_1_Human_Singapore_ON2241_CY063807_2009_H1N1	Asia and Pacific	ON2241	Human	2009	H1N1
HA	A_1_Human_Singapore_ON226_CY123825_2009_H1N1	Asia and Pacific	ON226	Human	2009	H1N1
HA	A_1_Human_Singapore_ON2269_CY063809_2009_H1N1	Asia and Pacific	ON2269	Human	2009	H1N1
HA	A_1_Human_Singapore_ON2286_CY063813_2009_H1N1	Asia and Pacific	ON2286	Human	2009	H1N1
HA	A_1_Human_Singapore_ON2291_CY123841_2009_H1N1	Asia and Pacific	ON2291	Human	2009	H1N1
HA	A_1_Human_Singapore_ON2308_CY063815_2009_H1N1	Asia and Pacific	ON2308	Human	2009	H1N1
HA	A_1_Human_Singapore_ON2313_CY063817_2009_H1N1	Asia and Pacific	ON2313	Human	2009	H1N1
HA	A_1_Human_Singapore_ON2326_CY123859_2009_H1N1	Asia and Pacific	ON2326	Human	2009	H1N1
HA	A_1_Human_Singapore_ON2378_CY123873_2009_H1N1	Asia and Pacific	ON2378	Human	2009	H1N1
HA	A_1_Human_Singapore_ON2394_CY123884_2009_H1N1	Asia and Pacific	ON2394	Human	2009	H1N1
HA	A_1_Human_Singapore_ON304_CY123908_2009_H1N1	Asia and Pacific	ON304	Human	2009	H1N1
HA	A_1_Human_Singapore_ON360_CY123934_2009_H1N1	Asia and Pacific	ON360	Human	2009	H1N1
HA	A_1_Human_Singapore_ON361_CY123938_2009_H1N1	Asia and Pacific	ON361	Human	2009	H1N1
HA	A_1_Human_Singapore_ON457_CY123973_2009_H1N1	Asia and Pacific	ON457	Human	2009	H1N1
HA	A_1_Human_Singapore_ON803_CY124067_2009_H1N1	Asia and Pacific	ON803	Human	2009	H1N1
HA	A_1_Human_Singapore_ON805_CY124079_2009_H1N1	Asia and Pacific	ON805	Human	2009	H1N1
HA	A_1_Human_Singapore_ON811_CY124115_2009_H1N1	Asia and Pacific	ON811	Human	2009	H1N1
HA	A_1_Human_Singapore_ON822_CY124146_2009_H1N1	Asia and Pacific	ON822	Human	2009	H1N1
HA	A_1_Human_Singapore_SS13_JX309409_2010_H1N1	Asia and Pacific	SS13	Human	2010	H1N1
HA	A_1_Human_Singapore_TT106_JX309167_2010_H1N1	Asia and Pacific	TT106	Human	2010	H1N1
HA	A_1_Human_Singapore_TT128_JX309277_2010_H1N1	Asia and Pacific	TT128	Human	2010	H1N1
HA	A_1_Human_Singapore_TT255_JX309476_2010_H1N1	Asia and Pacific	TT255	Human	2010	H1N1
HA	A_1_Human_Singapore_TT31_JX309086_2010_H1N1	Asia and Pacific	TT31	Human	2010	H1N1
HA	A_1_Human_Singapore_TT340_JX309513_2010_H1N1	Asia and Pacific	TT340	Human	2010	H1N1
HA	A_1_Human_Singapore_TT393_JX309571_2010_H1N1	Asia and Pacific	TT393	Human	2010	H1N1
HA	A_1_Human_Singapore_TT428_JX309707_2010_H1N1	Asia and Pacific	TT428	Human	2010	H1N1
HA	A_1_Human_Taiwan_0004_KY950124_2015_H1N1	Asia and Pacific	0004	Human	2015	H1N1
HA	A_1_Human_Taiwan_0032_KY949823_2015_H1N1	Asia and Pacific	0032	Human	2015	H1N1
HA	A_1_Human_Taiwan_0057_KY615390_2016_H1N1	Asia and Pacific	0057	Human	2016	H1N1
HA	A_1_Human_Taiwan_0097_KY615425_2016_H1N1	Asia and Pacific	0097	Human	2016	H1N1
HA	A_1_Human_Taiwan_0098_KY615441_2016_H1N1	Asia and Pacific	0098	Human	2016	H1N1
HA	A_1_Human_Taiwan_13_KY949643_2015_H1N1	Asia and Pacific	13	Human	2015	H1N1
HA	A_1_Human_Taiwan_15_KY487273_2015_H1N1	Asia and Pacific	15	Human	2015	H1N1
HA	A_1_Human_Taiwan_156_CY053482_2009_H1N1	Asia and Pacific	156	Human	2009	H1N1
HA	A_1_Human_Taiwan_21_KY487147_2016_H1N1	Asia and Pacific	21	Human	2016	H1N1
HA	A_1_Human_Taiwan_29_KY487499_2016_H1N1	Asia and Pacific	29	Human	2016	H1N1
HA	A_1_Human_Taiwan_30_KY487336_2016_H1N1	Asia and Pacific	30	Human	2016	H1N1
HA	A_1_Human_Taiwan_39_KY949887_2016_H1N1	Asia and Pacific	39	Human	2016	H1N1
HA	A_1_Human_Taiwan_46_KY487149_2016_H1N1	Asia and Pacific	46	Human	2016	H1N1
HA	A_1_Human_Taiwan_46_KY487436_2016_H1N1	Asia and Pacific	46	Human	2016	H1N1
HA	A_1_Human_Taiwan_46_KY949679_2016_H1N1	Asia and Pacific	46	Human	2016	H1N1
HA	A_1_Human_Taiwan_49_KY950223_2016_H1N1	Asia and Pacific	49	Human	2016	H1N1
HA	A_1_Human_Taiwan_53_KY487727_2016_H1N1	Asia and Pacific	53	Human	2016	H1N1
HA	A_1_Human_Taiwan_54_KY487403_2016_H1N1	Asia and Pacific	54	Human	2016	H1N1
HA	A_1_Human_Taiwan_55_KY950148_2016_H1N1	Asia and Pacific	55	Human	2016	H1N1
HA	A_1_Human_Taiwan_56_KY487617_2016_H1N1	Asia and Pacific	56	Human	2016	H1N1
HA	A_1_Human_Taiwan_56_KY615515_2016_H1N1	Asia and Pacific	56	Human	2016	H1N1
HA	A_1_Human_Taiwan_65_KY487702_2016_H1N1	Asia and Pacific	65	Human	2016	H1N1
HA	A_1_Human_Taiwan_68_KY615443_2016_H1N1	Asia and Pacific	68	Human	2016	H1N1
HA	A_1_Human_Taiwan_68_KY615570_2016_H1N1	Asia and Pacific	68	Human	2016	H1N1
HA	A_1_Human_Taiwan_93_KY487613_2016_H1N1	Asia and Pacific	93	Human	2016	H1N1
HA	A_1_Human_Taiwan_R0012_MW841691_2018_H1N1	Asia and Pacific	R0012	Human	2018	H1N1
HA	A_1_Human_Taiwan_R0017_MW841693_2019_H1N1	Asia and Pacific	R0017	Human	2019	H1N1
HA	A_1_Human_Taiwan_R0018_MW841684_2019_H1N1	Asia and Pacific	R0018	Human	2019	H1N1
HA	A_1_Human_Taiwan_R0024_MW841655_2019_H1N1	Asia and Pacific	R0024	Human	2019	H1N1
HA	A_1_Human_Taiwan_R0025_MW841700_2019_H1N1	Asia and Pacific	R0025	Human	2019	H1N1
HA	A_1_Human_Taiwan_R0027_MW841673_2019_H1N1	Asia and Pacific	R0027	Human	2019	H1N1
HA	A_1_Human_Taiwan_R0033_MW841658_2019_H1N1	Asia and Pacific	R0033	Human	2019	H1N1
HA	A_1_Human_Taiwan_R0037_MW841638_2019_H1N1	Asia and Pacific	R0037	Human	2019	H1N1
HA	A_1_Human_Taiwan_R0062_MW840505_2018_H1N1	Asia and Pacific	R0062	Human	2018	H1N1
HA	A_1_Human_Taiwan_R0066_MW840486_2018_H1N1	Asia and Pacific	R0066	Human	2018	H1N1
HA	A_1_Human_Taiwan_R0079_MW841758_2019_H1N1	Asia and Pacific	R0079	Human	2019	H1N1
HA	A_1_Human_Taiwan_R0081_MW840686_2018_H1N1	Asia and Pacific	R0081	Human	2018	H1N1
HA	A_1_Human_Taiwan_R0083_MW841762_2019_H1N1	Asia and Pacific	R0083	Human	2019	H1N1
HA	A_1_Human_Taiwan_R0166_MW840665_2019_H1N1	Asia and Pacific	R0166	Human	2019	H1N1
HA	A_1_Human_Taiwan_R0180_MW840599_2019_H1N1	Asia and Pacific	R0180	Human	2019	H1N1
HA	A_1_Human_Taiwan_R0182_MW840661_2019_H1N1	Asia and Pacific	R0182	Human	2019	H1N1
HA	A_1_Human_Taiwan_R0186_MW840622_2019_H1N1	Asia and Pacific	R0186	Human	2019	H1N1
HA	A_1_Human_Taiwan_R0189_MW840572_2019_H1N1	Asia and Pacific	R0189	Human	2019	H1N1
HA	A_1_Human_Turkey_4_GU369647_2009_H1N1	Europe	4	Human	2009	H1N1
HA	A_1_Human_Uganda_343_MN250973_2009_H1N1	Africa	343	Human	2009	H1N1
HA	A_1_Human_Uganda_MUWRP069_KJ690463_2009_H1N1	Africa	MUWRP-069	Human	2009	H1N1
HA	A_1_Human_Uganda_MUWRP092_KJ690518_2009_H1N1	Africa	MUWRP-092	Human	2009	H1N1
HA	A_1_Human_Uganda_MUWRP098_KJ690479_2009_H1N1	Africa	MUWRP-098	Human	2009	H1N1
HA	A_1_Human_Uganda_MUWRP111_KJ690456_2009_H1N1	Africa	MUWRP-111	Human	2009	H1N1
HA	A_1_Human_Uganda_MUWRP137_KJ690526_2009_H1N1	Africa	MUWRP-137	Human	2009	H1N1
HA	A_1_Human_UnitedKingdom_7608_LK054740_2009_H1N1	Europe	7608	Human	2009	H1N1
HA	A_1_Human_USA_1_MH083677_2018_H1N1	North America	1	Human	2018	H1N1
HA	A_1_Human_USA_1_MK630757_2019_H1N1	North America	1	Human	2019	H1N1
HA	A_1_Human_USA_1_MK631082_2019_H1N1	North America	1	Human	2019	H1N1
HA	A_1_Human_USA_10_CY223501_2017_H1N1	North America	10	Human	2017	H1N1
HA	A_1_Human_USA_10_KX004477_2015_H1N1	North America	10	Human	2015	H1N1
HA	A_1_Human_USA_10_MH669874_2018_H1	North America	10	Human	2018	H1
HA	A_1_Human_USA_10_MK716034_2019_H1N1	North America	10	Human	2019	H1N1
HA	A_1_Human_USA_10_MK773157_2019_H1N1	North America	10	Human	2019	H1N1
HA	A_1_Human_USA_103_KY487506_2016_H1N1	North America	103	Human	2016	H1N1
HA	A_1_Human_USA_103_MK364634_2018_H1N1	North America	103	Human	2018	H1N1
HA	A_1_Human_USA_104_KY487646_2016_H1N1	North America	104	Human	2016	H1N1
HA	A_1_Human_USA_107_KY487123_2016_H1N1	North America	107	Human	2016	H1N1
HA	A_1_Human_USA_107_KY487472_2016_H1N1	North America	107	Human	2016	H1N1
HA	A_1_Human_USA_11_MH305613_2018_H1N1	North America	11	Human	2018	H1N1
HA	A_1_Human_USA_11_MN003906_2019_H1N1	North America	11	Human	2019	H1N1
HA	A_1_Human_USA_110_KY615408_2016_H1N1	North America	110	Human	2016	H1N1
HA	A_1_Human_USA_114_MK999427_2019_H1N1	North America	114	Human	2019	H1N1
HA	A_1_Human_USA_118_KY615604_2016_H1N1	North America	118	Human	2016	H1N1
HA	A_1_Human_USA_119_KY615447_2016_H1N1	North America	119	Human	2016	H1N1
HA	A_1_Human_USA_12_KX409627_2016_H1N1	North America	12	Human	2016	H1N1
HA	A_1_Human_USA_12_KX411643_2016_H1N1	North America	12	Human	2016	H1N1
HA	A_1_Human_USA_121_MN083898_2019_H1N1	North America	121	Human	2019	H1N1
HA	A_1_Human_USA_122_KY615559_2016_H1N1	North America	122	Human	2016	H1N1
HA	A_1_Human_USA_124_KY487575_2016_H1N1	North America	124	Human	2016	H1N1
HA	A_1_Human_USA_125_KY487453_2016_H1N1	North America	125	Human	2016	H1N1
HA	A_1_Human_USA_129_MN083394_2019_H1N1	North America	129	Human	2019	H1N1
HA	A_1_Human_USA_13_KX411043_2016_H1N1	North America	13	Human	2016	H1N1
HA	A_1_Human_USA_13_MK475547_2018_H1N1	North America	13	Human	2018	H1N1
HA	A_1_Human_USA_134_MN160816_2019_H1N1	North America	134	Human	2019	H1N1
HA	A_1_Human_USA_134_MN581218_2019_H1N1	North America	134	Human	2019	H1N1
HA	A_1_Human_USA_14_KX411507_2016_H1N1	North America	14	Human	2016	H1N1
HA	A_1_Human_USA_14_MH183725_2018_H1N1	North America	14	Human	2018	H1N1
HA	A_1_Human_USA_14_MK855813_2019_H1N1	North America	14	Human	2019	H1N1
HA	A_1_Human_USA_16_KX006155_2016_H1N1	North America	16	Human	2016	H1N1
HA	A_1_Human_USA_16_MH183733_2018_H1N1	North America	16	Human	2018	H1N1
HA	A_1_Human_USA_16_MH246149_2018_H1N1	North America	16	Human	2018	H1N1
HA	A_1_Human_USA_16_MN004641_2019_H1N1	North America	16	Human	2019	H1N1
HA	A_1_Human_USA_163_KY487592_2016_H1N1	North America	163	Human	2016	H1N1
HA	A_1_Human_USA_169_MN083946_2019_H1N1	North America	169	Human	2019	H1N1
HA	A_1_Human_USA_17_CY228941_2017_H1N1	North America	17	Human	2017	H1N1
HA	A_1_Human_USA_17_MH305849_2018_H1N1	North America	17	Human	2018	H1N1
HA	A_1_Human_USA_19_KY045084_2016_H1	North America	19	Human	2016	H1
HA	A_1_Human_USA_19_MH600455_2018_H1N1	North America	19	Human	2018	H1N1
HA	A_1_Human_USA_19_MK999602_2019_H1N1	North America	19	Human	2019	H1N1
HA	A_1_Human_USA_2_KX406227_2016_H1N1	North America	2	Human	2016	H1N1
HA	A_1_Human_USA_2_MH083685_2018_H1N1	North America	2	Human	2018	H1N1
HA	A_1_Human_USA_20_KX004509_2015_H1N1	North America	20	Human	2015	H1N1
HA	A_1_Human_USA_20_KX411339_2016_H1N1	North America	20	Human	2016	H1N1
HA	A_1_Human_USA_20_MH246053_2018_H1N1	North America	20	Human	2018	H1N1
HA	A_1_Human_USA_20_MH446409_2018_H1N1	North America	20	Human	2018	H1N1
HA	A_1_Human_USA_21_MN004058_2019_H1N1	North America	21	Human	2019	H1N1
HA	A_1_Human_USA_22_CY225678_2017_H1N1	North America	22	Human	2017	H1N1
HA	A_1_Human_USA_22_MH359806_2018_H1N1	North America	22	Human	2018	H1N1
HA	A_1_Human_USA_22_MN003897_2019_H1N1	North America	22	Human	2019	H1N1
HA	A_1_Human_USA_23_MN003507_2019_H1N1	North America	23	Human	2019	H1N1
HA	A_1_Human_USA_23_MN160733_2019_H1N1	North America	23	Human	2019	H1N1
HA	A_1_Human_USA_24_CY231186_2017_H1N1	North America	24	Human	2017	H1N1
HA	A_1_Human_USA_24_MN083570_2019_H1N1	North America	24	Human	2019	H1N1
HA	A_1_Human_USA_24_R0081_2016_H1N1	North America	24	Human	2016	H1N1
HA	A_1_Human_USA_25_CY232658_2017_H1N1	North America	25	Human	2017	H1N1
HA	A_1_Human_USA_25_MH446461_2018_H1N1	North America	25	Human	2018	H1N1
HA	A_1_Human_USA_25_MN004122_2019_H1N1	North America	25	Human	2019	H1N1
HA	A_1_Human_USA_26_KX410067_2016_H1N1	North America	26	Human	2016	H1N1
HA	A_1_Human_USA_26_KY950126_2016_H1N1	North America	26	Human	2016	H1N1
HA	A_1_Human_USA_26_MK626365_2018_H1N1	North America	26	Human	2018	H1N1
HA	A_1_Human_USA_27_MK025739_2018_H1N1	North America	27	Human	2018	H1N1
HA	A_1_Human_USA_27_MN004220_2019_H1N1	North America	27	Human	2019	H1N1
HA	A_1_Human_USA_276_MN083698_2019_H1N1	North America	276	Human	2019	H1N1
HA	A_1_Human_USA_28_CY263366_2017_H1N1	North America	28	Human	2017	H1N1
HA	A_1_Human_USA_28_KX411155_2016_H1N1	North America	28	Human	2016	H1N1
HA	A_1_Human_USA_28_MK772832_2019_H1N1	North America	28	Human	2019	H1N1
HA	A_1_Human_USA_28_MN083794_2019_H1N1	North America	28	Human	2019	H1N1
HA	A_1_Human_USA_28781_MK899026_2019_H1N1	North America	NHRC-OID_28781	Human	2019	H1N1
HA	A_1_Human_USA_29_MH446852_2018_H1N1	North America	29	Human	2018	H1N1
HA	A_1_Human_USA_29_MH540567_2018_H1N1	North America	29	Human	2018	H1N1
HA	A_1_Human_USA_29_MH540647_2018_H1N1	North America	29	Human	2018	H1N1
HA	A_1_Human_USA_29_MK398933_2018_H1N1	North America	29	Human	2018	H1N1
HA	A_1_Human_USA_29_MN083974_2019_H1N1	North America	29	Human	2019	H1N1
HA	A_1_Human_USA_3_KX028871_2016_H1N1	North America	3	Human	2016	H1N1
HA	A_1_Human_USA_3_KX406307_2016_H1N1	North America	3	Human	2016	H1N1
HA	A_1_Human_USA_3_MH083724_2018_H1N1	North America	3	Human	2018	H1N1
HA	A_1_Human_USA_3_MK630826_2019_H1N1	North America	3	Human	2019	H1N1
HA	A_1_Human_USA_3_MK631490_2019_H1N1	North America	3	Human	2019	H1N1
HA	A_1_Human_USA_30_CY263374_2017_H1N1	North America	30	Human	2017	H1N1
HA	A_1_Human_USA_30_MK364304_2018_H1N1	North America	30	Human	2018	H1N1
HA	A_1_Human_USA_30_MN423083_2019_H1N1	North America	30	Human	2019	H1N1
HA	A_1_Human_USA_32_MK399107_2018_H1N1	North America	32	Human	2018	H1N1
HA	A_1_Human_USA_33_MH600119_2018_H1N1	North America	33	Human	2018	H1N1
HA	A_1_Human_USA_33_MN423038_2019_H1N1	North America	33	Human	2019	H1N1
HA	A_1_Human_USA_34_MK557414_2018_H1N1	North America	34	Human	2018	H1N1
HA	A_1_Human_USA_35_MK856293_2019_H1N1	North America	35	Human	2019	H1N1
HA	A_1_Human_USA_36_MH669903_2018_H1N1	North America	36	Human	2018	H1N1
HA	A_1_Human_USA_37_MK773381_2019_H1N1	North America	37	Human	2019	H1N1
HA	A_1_Human_USA_37_R0182_2019_H1N1	North America	37	Human	2019	H1N1
HA	A_1_Human_USA_381_MH791463_2018_H1N1	North America	381	Human	2018	H1N1
HA	A_1_Human_USA_386_MN318802_2019_H1N1	North America	386	Human	2019	H1N1
HA	A_1_Human_USA_39_KX915948_2016_H1N1	North America	39	Human	2016	H1N1
HA	A_1_Human_USA_39_MG978776_2017_H1N1	North America	39	Human	2017	H1N1
HA	A_1_Human_USA_39_MK557214_2018_H1N1	North America	39	Human	2018	H1N1
HA	A_1_Human_USA_398_MK182015_2018_H1N1	North America	398	Human	2018	H1N1
HA	A_1_Human_USA_399_MN084010_2019_H1N1	North America	399	Human	2019	H1N1
HA	A_1_Human_USA_4_KX005745_2016_H1N1	North America	4	Human	2016	H1N1
HA	A_1_Human_USA_4_KX028879_2016_H1N1	North America	4	Human	2016	H1N1
HA	A_1_Human_USA_4_LC537233_2009_H1N1	North America	4	Human	2009	H1N1
HA	A_1_Human_USA_4_MK676333_2019_H1N1	North America	4	Human	2019	H1N1
HA	A_1_Human_USA_40_MH669889_2018_H1N1	North America	40	Human	2018	H1N1
HA	A_1_Human_USA_40_MK025731_2018_H1N1	North America	40	Human	2018	H1N1
HA	A_1_Human_USA_41_KX004906_2015_H1N1	North America	41	Human	2015	H1N1
HA	A_1_Human_USA_41_MH670035_2018_H1N1	North America	41	Human	2018	H1N1
HA	A_1_Human_USA_42_KX407803_2016_H1N1	North America	42	Human	2016	H1N1
HA	A_1_Human_USA_42_KY045180_2016_H1N1	North America	42	Human	2016	H1N1
HA	A_1_Human_USA_43_MH359854_2018_H1N1	North America	43	Human	2018	H1N1
HA	A_1_Human_USA_44_MN581231_2019_H1N1	North America	44	Human	2019	H1N1
HA	A_1_Human_USA_45_KX004138_2015_H1N1	North America	45	Human	2015	H1N1
HA	A_1_Human_USA_45_KX949394_2015_H1N1	North America	45	Human	2015	H1N1
HA	A_1_Human_USA_45_MN423054_2019_H1N1	North America	45	Human	2019	H1N1
HA	A_1_Human_USA_45_R0189_2016_H1N1	North America	45	Human	2016	H1N1
HA	A_1_Human_USA_46_MH540427_2018_H1N1	North America	46	Human	2018	H1N1
HA	A_1_Human_USA_46_MN423062_2019_H1N1	North America	46	Human	2019	H1N1
HA	A_1_Human_USA_49_MK364702_2018_H1N1	North America	49	Human	2018	H1N1
HA	A_1_Human_USA_498_MK265570_2018_H1N1	North America	498	Human	2018	H1N1
HA	A_1_Human_USA_506_MK398766_2018_H1N1	North America	506	Human	2018	H1N1
HA	A_1_Human_USA_508_MK399115_2018_H1N1	North America	508	Human	2018	H1N1
HA	A_1_Human_USA_51_KX411483_2016_H1N1	North America	51	Human	2016	H1N1
HA	A_1_Human_USA_58_MN004513_2019_H1N1	North America	58	Human	2019	H1N1
HA	A_1_Human_USA_59_MK182023_2018_H1N1	North America	59	Human	2018	H1N1
HA	A_1_Human_USA_6_CY216985_2017_H1N1	North America	6	Human	2017	H1N1
HA	A_1_Human_USA_63_MK855701_2019_H1N1	North America	63	Human	2019	H1N1
HA	A_1_Human_USA_6418_CY084454_2009_H1N1	North America	6418	Human	2009	H1N1
HA	A_1_Human_USA_65_KY950052_2016_H1N1	North America	65	Human	2016	H1N1
HA	A_1_Human_USA_67_KX915596_2016_H1N1	North America	67	Human	2016	H1N1
HA	A_1_Human_USA_68_MK856341_2019_H1N1	North America	68	Human	2019	H1N1
HA	A_1_Human_USA_7_MK715938_2019_H1N1	North America	7	Human	2019	H1N1
HA	A_1_Human_USA_7_MW298179_2009_H1N1	North America	7	Human	2009	H1N1
HA	A_1_Human_USA_70_MK855741_2019_H1N1	North America	70	Human	2019	H1N1
HA	A_1_Human_USA_70_R0186_2019_H1N1	North America	70	Human	2019	H1N1
HA	A_1_Human_USA_71_KX005394_2015_H1N1	North America	71	Human	2015	H1N1
HA	A_1_Human_USA_72_KX408203_2015_H1N1	North America	72	Human	2015	H1N1
HA	A_1_Human_USA_74_VI5258_2018_H1N1	North America	74	Human	2018	H1N1
HA	A_1_Human_USA_75_R0180_2019_H1N1	North America	75	Human	2019	H1N1
HA	A_1_Human_USA_75789_MK633817_2018_H1N1	North America	NHRC-OID_75789	Human	2018	H1N1
HA	A_1_Human_USA_76_KY487689_2016_H1N1	North America	76	Human	2016	H1N1
HA	A_1_Human_USA_77_KY950108_2016_H1N1	North America	77	Human	2016	H1N1
HA	A_1_Human_USA_78_KX409947_2016_H1N1	North America	78	Human	2016	H1N1
HA	A_1_Human_USA_78_MK623573_2018_H1N1	North America	78	Human	2018	H1N1
HA	A_1_Human_USA_78_R0166_2018_H1N1	North America	78	Human	2018	H1N1
HA	A_1_Human_USA_8_KX004241_2015_H1N1	North America	8	Human	2015	H1N1
HA	A_1_Human_USA_8_KY487698_2016_H1N1	North America	8	Human	2016	H1N1
HA	A_1_Human_USA_8_MK715722_2019_H1N1	North America	8	Human	2019	H1N1
HA	A_1_Human_USA_84_R0160_2018_H1N1	North America	84	Human	2018	H1N1
HA	A_1_Human_USA_85_MK855788_2019_H1N1	North America	85	Human	2019	H1N1
HA	A_1_Human_USA_89_MK364547_2018_H1N1	North America	89	Human	2018	H1N1
HA	A_1_Human_USA_9_MH446467_2018_H1N1	North America	9	Human	2018	H1N1
HA	A_1_Human_USA_9_MK856133_2019_H1N1	North America	9	Human	2019	H1N1
HA	A_1_Human_USA_91_KY615553_2016_H1N1	North America	91	Human	2016	H1N1
HA	A_1_Human_USA_92_KY487543_2016_H1N1	North America	92	Human	2016	H1N1
HA	A_1_Human_USA_96_KY615388_2016_H1N1	North America	96	Human	2016	H1N1
HA	A_1_Human_USA_97_KY487190_2016_H1N1	North America	97	Human	2016	H1N1
HA	A_1_Human_USA_97_MK557057_2018_H1N1	North America	97	Human	2018	H1N1
HA	A_1_Human_USA_97_MSVVI5258_2018_H1N1	North America	97	Human	2018	H1N1
HA	A_1_Human_USA_MA07_MG027914_2009_H1N1	North America	MA_07	Human	2009	H1N1
HA	A_1_Human_USA_PV01539_MH798318_2018_H1N1	North America	PV01539	Human	2018	H1N1
HA	A_1_Human_USA_PV01575_MH798350_2018_H1N1	North America	PV01575	Human	2018	H1N1
HA	A_1_Human_USA_PV07879_MW855369_2020_H1N1	North America	PV07879	Human	2020	H1N1
HA	A_1_Human_USA_PV07985_MW855373_2020_H1N1	North America	PV07985	Human	2020	H1N1
HA	A_1_Human_USA_PV08012_MW855393_2020_H1N1	North America	PV08012	Human	2020	H1N1
HA	A_1_Human_USA_PV08031_MW855360_2020_H1N1	North America	PV08031	Human	2020	H1N1
HA	A_1_Human_USA_PV08750_MW855398_2020_H1N1	North America	PV08750	Human	2020	H1N1
HA	A_1_Human_USA_R0258_MH637686_2018_H1N1	North America	R0258	Human	2018	H1N1
HA	A_1_Human_USA_R0269_MH637665_2018_H1N1	North America	R0269	Human	2018	H1N1
HA	A_1_Human_USA_R0450_MW841569_2019_H1N1	North America	R0450	Human	2019	H1N1
HA	A_1_Human_USA_R0469_MW841488_2019_H1N1	North America	R0469	Human	2019	H1N1
HA	A_1_Human_USA_R0481_MW841533_2019_H1N1	North America	R0481	Human	2019	H1N1
HA	A_1_Human_USA_R0498_MW841576_2019_H1N1	North America	R0498	Human	2019	H1N1
HA	A_1_Human_USA_R0503_MW841431_2019_H1N1	North America	R0503	Human	2019	H1N1
HA	A_1_Human_USA_R0672_MW841467_2019_H1N1	North America	R0672	Human	2019	H1N1
HA	A_1_Human_USA_R0688_MW841343_2019_H1N1	North America	R0688	Human	2019	H1N1
HA	A_1_Human_USA_R0692_MW841457_2019_H1N1	North America	R0692	Human	2019	H1N1
HA	A_1_Human_USA_R0713_MW841397_2020_H1N1	North America	R0713	Human	2020	H1N1
HA	A_1_Human_USA_R0749_MW841386_2020_H1N1	North America	R0749	Human	2020	H1N1
HA	A_1_Human_USA_R0783_MW841335_2020_H1N1	North America	R0783	Human	2020	H1N1
HA	A_1_Human_USA_SC5820_MK168418_2017_H1N1	North America	SC5820	Human	2017	H1N1
HA	A_1_Human_USA_SC7097_MK168543_2018_H1N1	North America	SC7097	Human	2018	H1N1
HA	A_1_Human_USA_T0179_MW841216_2018_H1N1	North America	T0179	Human	2018	H1N1
HA	A_1_Human_USA_T0210_MW841244_2018_H1N1	North America	T0210	Human	2018	H1N1
HA	A_1_Human_USA_T0213_MW840764_2018_H1N1	North America	T0213	Human	2018	H1N1
HA	A_1_Human_USA_T0219_MW841104_2017_H1N1	North America	T0219	Human	2017	H1N1
HA	A_1_Swine_Belgium_Gent121_MW362638_2018_H1N1	Europe	Gent-121	Swine	2018	H1N1
HA	A_1_Swine_Brazil_1073A_KF683614_2010_H1N1	South America	107-3A	Swine	2010	H1N1
HA	A_1_Swine_Brazil_215_MH559835_2014_H1N1	South America	002_15	Swine	2014	H1N1
HA	A_1_Swine_Brazil_21515_MH559915_2015_H1N1	South America	215_15	Swine	2015	H1N1
HA	A_1_Swine_Brazil_2515_MH559931_2015_H1N1	South America	025_15	Swine	2015	H1N1
HA	A_1_Swine_Brazil_263_KM497003_2012_H1N1	South America	263	Swine	2012	H1N1
HA	A_1_Swine_Brazil_28151_MH559939_2015_H1N2	South America	028_15-1	Swine	2015	H1N2
HA	A_1_Swine_Brazil_28152_MH559947_2015_H1N2	South America	028_15-2	Swine	2015	H1N2
HA	A_1_Swine_Brazil_28154_MH559955_2015_H1N1	South America	028_15-4	Swine	2015	H1N1
HA	A_1_Swine_Brazil_3161_MH559899_2015_H1N1	South America	003_16-1	Swine	2015	H1N1
HA	A_1_Swine_Brazil_3315_MH559851_2015_H1N1	South America	033_15	Swine	2015	H1N1
HA	A_1_Swine_Brazil_3516_MH559867_2016_H1N1	South America	035_16	Swine	2016	H1N1
HA	A_1_Swine_Brazil_3616_MH559875_2016_H1N1	South America	036_16	Swine	2016	H1N1
HA	A_1_Swine_Brazil_45152_MH559971_2015_H1N1	South America	045_15-2	Swine	2015	H1N1
HA	A_1_Swine_Brazil_5215_MH559979_2015_H1N1	South America	052_15	Swine	2015	H1N1
HA	A_1_Swine_Brazil_61141_MH559987_2014_H1N1	South America	061_14-1	Swine	2014	H1N1
HA	A_1_Swine_Brazil_65152_MH560003_2015_H1N2	South America	065_15-2	Swine	2015	H1N2
HA	A_1_Swine_Brazil_915_MH559923_2014_H1N1	South America	009_15	Swine	2014	H1N1
HA	A_1_Swine_Brazil_99143_MH560011_2014_H1N1	South America	099_14-3	Swine	2014	H1N1
HA	A_1_Swine_Chile_VN14012979_MH346689_2017_H1N1	South America	VN1401-2979	Swine	2017	H1N1
HA	A_1_Swine_Chile_VN14012985_MH346878_2017_H1N1	South America	VN1401-2985	Swine	2017	H1N1
HA	A_1_Swine_China_5_JF275933_2010_H1N1	Asia and Pacific	5	Swine	2010	H1N1
HA	A_1_Swine_Colombia_1101_JX826515_2009_H1N1	South America	1101	Swine	2009	H1N1
HA	A_1_Swine_Colombia_44562_JX826511_2009_H1N1	South America	44562	Swine	2009	H1N1
HA	A_1_Swine_France_12160129_KY364144_2016_H1N1	Europe	12-160129	Swine	2016	H1N1
HA	A_1_Swine_France_17190072_MZ088217_2019_H1N1	Europe	17-190072	Swine	2019	H1N1
HA	A_1_Swine_France_22190096_MZ088241_2019_H1N1	Europe	22-190096	Swine	2019	H1N1
HA	A_1_Swine_France_35160233_MH785070_2016_H1N1	Europe	35-160233	Swine	2016	H1N1
HA	A_1_Swine_France_72160174_KY364168_2016_H1N1	Europe	72-160174	Swine	2016	H1N1
HA	A_1_Swine_Germany_IDT12653_KC222524_2010_H1N2	Europe	IDT12653	Swine	2010	H1N2
HA	A_1_Swine_Germany_IDT13531_KC222540_2011_H1N2	Europe	IDT13531	Swine	2011	H1N2
HA	A_1_Swine_Guatemala_CIP049IP070165_KJ175115_2010_H1N1	Central America	CIP049-IP070165	Swine	2010	H1N1
HA	A_1_Swine_Guatemala_CIP049IP070167_KJ175139_2010_H1N1	Central America	CIP049-IP070167	Swine	2010	H1N1
HA	A_1_Swine_Taiwan_HL1125_HQ728094_2009_H1N1	Asia and Pacific	HL-1125	Swine	2009	H1N1
HA	A_1_Swine_Taiwan_TD4119B2_GU324344_2009_H1N1	Asia and Pacific	TD-4119B2	Swine	2009	H1N1
HA	A_1_Swine_USA_19TOSU5110_MT211044_2019_H1N1	North America	19TOSU5110	Swine	2019	H1N1
HA	A_10_Human_Brazil_28600_1838867_2020_H1N2	South America	28600	Human	2020	H1N2
HA	A_10_Human_USA_7_NC026433_2009_H1N1	North America	7	Human	2009	H1N1
HA	A_2_Human_Brazil_1074_EPI1318720_2018_H1N1	South America	1074	Human	2018	H1N1
HA	A_2_Human_Brazil_245_EPI1249291_2018_H1N1	South America	245	Human	2018	H1N1
HA	A_2_Human_Brazil_2817_EPI1267244_2018_H1N1	South America	2817	Human	2018	H1N1
HA	A_2_Human_Brazil_4428_EPI1262370_2018_H1N1	South America	4428	Human	2018	H1N1
HA	A_2_Human_Brazil_561_EPI1274443_2018_H1N1	South America	561	Human	2018	H1N1
HA	A_2_Human_Brazil_768_EPI1274494_2018_H1N1	South America	768	Human	2018	H1N1
HA	A_2_Human_Brazil_8539_EPI1312653_2018_H1N1	South America	8539	Human	2018	H1N1
HA	A_2_Human_BurkinaFaso_835_EPI1313685_2018_H1N1	Africa	835	Human	2018	H1N1
HA	A_2_Human_Canada_244_EPI1384498_2018_H1N1	North America	244	Human	2018	H1N1
HA	A_2_Human_Canada_256_EPI1384504_2018_H1N1	North America	256	Human	2018	H1N1
HA	A_2_Human_Canada_259_EPI1384471_2018_H1N1	North America	259	Human	2018	H1N1
HA	A_2_Human_Canada_272_EPI1384480_2018_H1N1	North America	272	Human	2018	H1N1
HA	A_2_Human_Canada_274_EPI1384482_2018_H1N1	North America	274	Human	2018	H1N1
HA	A_2_Human_Canada_305598_EPI252402_2009_H1N1	North America	305598	Human	2009	H1N1
HA	A_2_Human_Canada_328474_EPI252530_2009_H1N1	North America	328474	Human	2009	H1N1
HA	A_2_Human_Canada_35273_EPI252538_2009_H1N1	North America	35273	Human	2009	H1N1
HA	A_2_Human_Canada_RV0268_EPI1186190_2018_H1N1	North America	RV0268	Human	2018	H1N1
HA	A_2_Human_Chile_51753_EPI1567721_2019_H1N1	South America	51753	Human	2019	H1N1
HA	A_2_Human_Chile_58107_EPI1392740_2018_H1N1	South America	58107	Human	2018	H1N1
HA	A_2_Human_Chile_58932_EPI1392238_2018_H1N1	South America	58932	Human	2018	H1N1
HA	A_2_Human_Chile_70880_EPI1656787_2019_H1N1	South America	70880	Human	2019	H1N1
HA	A_2_Human_Chile_77932_EPI1449801_2018_H1N1	South America	77932	Human	2018	H1N1
HA	A_2_Human_China_18_EPI258280_2009_H1N1	Asia and Pacific	18	Human	2009	H1N1
HA	A_2_Human_China_600065_EPI1504375_2019_H1N1	Asia and Pacific	600065	Human	2019	H1N1
HA	A_2_Human_China_SWL1_EPI253198_2009_H1N1	Asia and Pacific	SWL1	Human	2009	H1N1
HA	A_2_Human_China_SWL1_EPI253222_2009_H1N1	Asia and Pacific	SWL1	Human	2009	H1N1
HA	A_2_Human_China_SWL1_EPI253230_2009_H1N1	Asia and Pacific	SWL1	Human	2009	H1N1
HA	A_2_Human_China_SWL1_EPI253238_2009_H1N1	Asia and Pacific	SWL1	Human	2009	H1N1
HA	A_2_Human_China_SWL1_EPI253270_2009_H1N1	Asia and Pacific	SWL1	Human	2009	H1N1
HA	A_2_Human_China_SWL1_EPI253278_2009_H1N1	Asia and Pacific	SWL1	Human	2009	H1N1
HA	A_2_Human_China_SWL1_EPI253374_2009_H1N1	Asia and Pacific	SWL1	Human	2009	H1N1
HA	A_2_Human_China_SWL1_EPI253470_2009_H1N1	Asia and Pacific	SWL1	Human	2009	H1N1
HA	A_2_Human_China_SWL11_EPI257572_2010_H1N1	Asia and Pacific	SWL11	Human	2010	H1N1
HA	A_2_Human_China_SWL11030_EPI256354_2009_H1N1	Asia and Pacific	SWL11030	Human	2009	H1N1
HA	A_2_Human_China_SWL11041_EPI885444_2016_H1N1	Asia and Pacific	SWL11041	Human	2016	H1N1
HA	A_2_Human_China_SWL11114_EPI1504204_2019_H1N1	Asia and Pacific	SWL11114	Human	2019	H1N1
HA	A_2_Human_China_SWL1115_EPI257960_2010_H1N1	Asia and Pacific	SWL1115	Human	2010	H1N1
HA	A_2_Human_China_SWL11158_EPI257432_2009_H1N1	Asia and Pacific	SWL11158	Human	2009	H1N1
HA	A_2_Human_China_SWL1119_EPI258036_2010_H1N1	Asia and Pacific	SWL1119	Human	2010	H1N1
HA	A_2_Human_China_SWL11254_EPI257320_2009_H1N1	Asia and Pacific	SWL11254	Human	2009	H1N1
HA	A_2_Human_China_SWL1128_EPI1752977_2020_H1N1	Asia and Pacific	SWL1128	Human	2020	H1N1
HA	A_2_Human_China_SWL113_EPI257924_2010_H1N1	Asia and Pacific	SWL113	Human	2010	H1N1
HA	A_2_Human_China_SWL11351_EPI257368_2009_H1N1	Asia and Pacific	SWL11351	Human	2009	H1N1
HA	A_2_Human_China_SWL11352_EPI257376_2009_H1N1	Asia and Pacific	SWL11352	Human	2009	H1N1
HA	A_2_Human_China_SWL1138_EPI257720_2010_H1N1	Asia and Pacific	SWL1138	Human	2010	H1N1
HA	A_2_Human_China_SWL1145_EPI256550_2009_H1N1	Asia and Pacific	SWL1145	Human	2009	H1N1
HA	A_2_Human_China_SWL11494_EPI257444_2009_H1N1	Asia and Pacific	SWL11494	Human	2009	H1N1
HA	A_2_Human_China_SWL1163_EPI258112_2010_H1N1	Asia and Pacific	SWL1163	Human	2010	H1N1
HA	A_2_Human_China_SWL11709_EPI257352_2009_H1N1	Asia and Pacific	SWL11709	Human	2009	H1N1
HA	A_2_Human_China_SWL1172_EPI257748_2010_H1N1	Asia and Pacific	SWL1172	Human	2010	H1N1
HA	A_2_Human_China_SWL1178_EPI266127_2010_H1N1	Asia and Pacific	SWL1178	Human	2010	H1N1
HA	A_2_Human_China_SWL11827_EPI257416_2009_H1N1	Asia and Pacific	SWL11827	Human	2009	H1N1
HA	A_2_Human_China_SWL11875_EPI257284_2009_H1N1	Asia and Pacific	SWL11875	Human	2009	H1N1
HA	A_2_Human_China_SWL11881_EPI257288_2009_H1N1	Asia and Pacific	SWL11881	Human	2009	H1N1
HA	A_2_Human_China_SWL119_EPI257664_2010_H1N1	Asia and Pacific	SWL119	Human	2010	H1N1
HA	A_2_Human_China_SWL11951_EPI257276_2009_H1N1	Asia and Pacific	SWL11951	Human	2009	H1N1
HA	A_2_Human_China_SWL121_EPI253366_2009_H1N1	Asia and Pacific	SWL121	Human	2009	H1N1
HA	A_2_Human_China_SWL1223_EPI257948_2010_H1N1	Asia and Pacific	SWL1223	Human	2010	H1N1
HA	A_2_Human_China_SWL123_EPI257520_2010_H1N1	Asia and Pacific	SWL123	Human	2010	H1N1
HA	A_2_Human_China_SWL1239_EPI1504174_2019_H1N1	Asia and Pacific	SWL1239	Human	2019	H1N1
HA	A_2_Human_China_SWL1251_EPI1504156_2019_H1N1	Asia and Pacific	SWL1251	Human	2019	H1N1
HA	A_2_Human_China_SWL1258_EPI258216_2010_H1N1	Asia and Pacific	SWL1258	Human	2010	H1N1
HA	A_2_Human_China_SWL1276_EPI266143_2010_H1N1	Asia and Pacific	SWL1276	Human	2010	H1N1
HA	A_2_Human_China_SWL12770_EPI256150_2009_H1N1	Asia and Pacific	SWL12770	Human	2009	H1N1
HA	A_2_Human_China_SWL128_EPI258092_2010_H1N1	Asia and Pacific	SWL128	Human	2010	H1N1
HA	A_2_Human_China_SWL1284_EPI256142_2009_H1N1	Asia and Pacific	SWL1284	Human	2009	H1N1
HA	A_2_Human_China_SWL1289_EPI258256_2010_H1N1	Asia and Pacific	SWL1289	Human	2010	H1N1
HA	A_2_Human_China_SWL129_EPI258128_2010_H1N1	Asia and Pacific	SWL129	Human	2010	H1N1
HA	A_2_Human_China_SWL1292_EPI1504126_2019_H1N1	Asia and Pacific	SWL1292	Human	2019	H1N1
HA	A_2_Human_China_SWL13_EPI257532_2010_H1N1	Asia and Pacific	SWL13	Human	2010	H1N1
HA	A_2_Human_China_SWL13_EPI257672_2010_H1N1	Asia and Pacific	SWL13	Human	2010	H1N1
HA	A_2_Human_China_SWL13022_EPI697276_2015_H1N1	Asia and Pacific	SWL13022	Human	2015	H1N1
HA	A_2_Human_China_SWL1305_EPI1504141_2019_H1N1	Asia and Pacific	SWL1305	Human	2019	H1N1
HA	A_2_Human_China_SWL131_EPI258204_2010_H1N1	Asia and Pacific	SWL131	Human	2010	H1N1
HA	A_2_Human_China_SWL1313_EPI256562_2009_H1N1	Asia and Pacific	SWL1313	Human	2009	H1N1
HA	A_2_Human_China_SWL1327_EPI258064_2010_H1N1	Asia and Pacific	SWL1327	Human	2010	H1N1
HA	A_2_Human_China_SWL133_EPI258124_2010_H1N1	Asia and Pacific	SWL133	Human	2010	H1N1
HA	A_2_Human_China_SWL133_EPI258188_2010_H1N1	Asia and Pacific	SWL133	Human	2010	H1N1
HA	A_2_Human_China_SWL13303_EPI1353104_2018_H1N1	Asia and Pacific	SWL13303	Human	2018	H1N1
HA	A_2_Human_China_SWL1338_EPI257888_2010_H1N1	Asia and Pacific	SWL1338	Human	2010	H1N1
HA	A_2_Human_China_SWL1347_EPI256566_2009_H1N1	Asia and Pacific	SWL1347	Human	2009	H1N1
HA	A_2_Human_China_SWL135_EPI257844_2010_H1N1	Asia and Pacific	SWL135	Human	2010	H1N1
HA	A_2_Human_China_SWL137_EPI1752980_2020_H1N1	Asia and Pacific	SWL137	Human	2020	H1N1
HA	A_2_Human_China_SWL137_EPI258200_2010_H1N1	Asia and Pacific	SWL137	Human	2010	H1N1
HA	A_2_Human_China_SWL138_EPI257824_2010_H1N1	Asia and Pacific	SWL138	Human	2010	H1N1
HA	A_2_Human_China_SWL14_EPI257484_2010_H1N1	Asia and Pacific	SWL14	Human	2010	H1N1
HA	A_2_Human_China_SWL14_EPI257764_2010_H1N1	Asia and Pacific	SWL14	Human	2010	H1N1
HA	A_2_Human_China_SWL1424_EPI257584_2009_H1N1	Asia and Pacific	SWL1424	Human	2009	H1N1
HA	A_2_Human_China_SWL143_EPI257800_2010_H1N1	Asia and Pacific	SWL143	Human	2010	H1N1
HA	A_2_Human_China_SWL143_EPI266223_2010_H1N1	Asia and Pacific	SWL143	Human	2010	H1N1
HA	A_2_Human_China_SWL1439_EPI256098_2009_H1N1	Asia and Pacific	SWL1439	Human	2009	H1N1
HA	A_2_Human_China_SWL144_EPI258028_2010_H1N1	Asia and Pacific	SWL144	Human	2010	H1N1
HA	A_2_Human_China_SWL1442_EPI256102_2009_H1N1	Asia and Pacific	SWL1442	Human	2009	H1N1
HA	A_2_Human_China_SWL1449_EPI1504670_2019_H1N1	Asia and Pacific	SWL1449	Human	2019	H1N1
HA	A_2_Human_China_SWL145_EPI258264_2010_H1N1	Asia and Pacific	SWL145	Human	2010	H1N1
HA	A_2_Human_China_SWL1463_EPI257496_2009_H1N1	Asia and Pacific	SWL1463	Human	2009	H1N1
HA	A_2_Human_China_SWL1483_EPI257328_2009_H1N1	Asia and Pacific	SWL1483	Human	2009	H1N1
HA	A_2_Human_China_SWL1485_EPI256174_2009_H1N1	Asia and Pacific	SWL1485	Human	2009	H1N1
HA	A_2_Human_China_SWL1492_EPI257512_2009_H1N1	Asia and Pacific	SWL1492	Human	2009	H1N1
HA	A_2_Human_China_SWL15_EPI257536_2010_H1N1	Asia and Pacific	SWL15	Human	2010	H1N1
HA	A_2_Human_China_SWL15_EPI257692_2010_H1N1	Asia and Pacific	SWL15	Human	2010	H1N1
HA	A_2_Human_China_SWL151_EPI258108_2010_H1N1	Asia and Pacific	SWL151	Human	2010	H1N1
HA	A_2_Human_China_SWL1517_EPI256530_2009_H1N1	Asia and Pacific	SWL1517	Human	2009	H1N1
HA	A_2_Human_China_SWL1519_EPI256518_2009_H1N1	Asia and Pacific	SWL1519	Human	2009	H1N1
HA	A_2_Human_China_SWL1559_EPI256422_2009_H1N1	Asia and Pacific	SWL1559	Human	2009	H1N1
HA	A_2_Human_China_SWL1559_EPI257392_2009_H1N1	Asia and Pacific	SWL1559	Human	2009	H1N1
HA	A_2_Human_China_SWL156_EPI257648_2010_H1N1	Asia and Pacific	SWL156	Human	2010	H1N1
HA	A_2_Human_China_SWL157_EPI257920_2010_H1N1	Asia and Pacific	SWL157	Human	2010	H1N1
HA	A_2_Human_China_SWL1570_EPI256378_2009_H1N1	Asia and Pacific	SWL1570	Human	2009	H1N1
HA	A_2_Human_China_SWL1582_EPI1351377_2018_H1N1	Asia and Pacific	SWL1582	Human	2018	H1N1
HA	A_2_Human_China_SWL16_EPI257568_2010_H1N1	Asia and Pacific	SWL16	Human	2010	H1N1
HA	A_2_Human_China_SWL160_EPI257828_2010_H1N1	Asia and Pacific	SWL160	Human	2010	H1N1
HA	A_2_Human_China_SWL1606_EPI257628_2009_H1N1	Asia and Pacific	SWL1606	Human	2009	H1N1
HA	A_2_Human_China_SWL161_EPI266175_2010_H1N1	Asia and Pacific	SWL161	Human	2010	H1N1
HA	A_2_Human_China_SWL1617_EPI1353143_2018_H1N1	Asia and Pacific	SWL1617	Human	2018	H1N1
HA	A_2_Human_China_SWL1633_EPI257556_2009_H1N1	Asia and Pacific	SWL1633	Human	2009	H1N1
HA	A_2_Human_China_SWL1658_EPI257724_2009_H1N1	Asia and Pacific	SWL1658	Human	2009	H1N1
HA	A_2_Human_China_SWL1660_EPI257728_2009_H1N1	Asia and Pacific	SWL1660	Human	2009	H1N1
HA	A_2_Human_China_SWL1660_EPI498792_2013_H1N1	Asia and Pacific	SWL1660	Human	2013	H1N1
HA	A_2_Human_China_SWL1700_EPI302538_2010_H1N1	Asia and Pacific	SWL1700	Human	2010	H1N1
HA	A_2_Human_China_SWL1702_EPI1648862_2019_H1N1	Asia and Pacific	SWL1702	Human	2019	H1N1
HA	A_2_Human_China_SWL174_EPI266215_2010_H1N1	Asia and Pacific	SWL174	Human	2010	H1N1
HA	A_2_Human_China_SWL1746_EPI256514_2009_H1N1	Asia and Pacific	SWL1746	Human	2009	H1N1
HA	A_2_Human_China_SWL1754_EPI256414_2009_H1N1	Asia and Pacific	SWL1754	Human	2009	H1N1
HA	A_2_Human_China_SWL176_EPI266111_2010_H1N1	Asia and Pacific	SWL176	Human	2010	H1N1
HA	A_2_Human_China_SWL18_EPI1353233_2019_H1N1	Asia and Pacific	SWL18	Human	2019	H1N1
HA	A_2_Human_China_SWL181_EPI266095_2010_H1N1	Asia and Pacific	SWL181	Human	2010	H1N1
HA	A_2_Human_China_SWL183_EPI257996_2010_H1N1	Asia and Pacific	SWL183	Human	2010	H1N1
HA	A_2_Human_China_SWL1835_EPI1648853_2019_H1N1	Asia and Pacific	SWL1835	Human	2019	H1N1
HA	A_2_Human_China_SWL1856_EPI256106_2009_H1N1	Asia and Pacific	SWL1856	Human	2009	H1N1
HA	A_2_Human_China_SWL1859_EPI256114_2009_H1N1	Asia and Pacific	SWL1859	Human	2009	H1N1
HA	A_2_Human_China_SWL186_EPI258008_2010_H1N1	Asia and Pacific	SWL186	Human	2010	H1N1
HA	A_2_Human_China_SWL1870_EPI257396_2009_H1N1	Asia and Pacific	SWL1870	Human	2009	H1N1
HA	A_2_Human_China_SWL189_EPI258100_2010_H1N1	Asia and Pacific	SWL189	Human	2010	H1N1
HA	A_2_Human_China_SWL1902_EPI257504_2009_H1N1	Asia and Pacific	SWL1902	Human	2009	H1N1
HA	A_2_Human_China_SWL1916_EPI257508_2009_H1N1	Asia and Pacific	SWL1916	Human	2009	H1N1
HA	A_2_Human_China_SWL1919_EPI258176_2010_H1N1	Asia and Pacific	SWL1919	Human	2010	H1N1
HA	A_2_Human_China_SWL1921_EPI258140_2010_H1N1	Asia and Pacific	SWL1921	Human	2010	H1N1
HA	A_2_Human_China_SWL194_EPI258088_2010_H1N1	Asia and Pacific	SWL194	Human	2010	H1N1
HA	A_2_Human_China_SWL197_EPI257936_2010_H1N1	Asia and Pacific	SWL197	Human	2010	H1N1
HA	A_2_Human_China_SWL198_EPI330332_2011_H1N1	Asia and Pacific	SWL198	Human	2011	H1N1
HA	A_2_Human_China_SWL1988_EPI1504210_2019_H1N1	Asia and Pacific	SWL1988	Human	2019	H1N1
HA	A_2_Human_China_SWL1994_EPI256250_2009_H1N1	Asia and Pacific	SWL1994	Human	2009	H1N1
HA	A_2_Human_China_SWL2_EPI216577_2009_H1N1	Asia and Pacific	SWL2	Human	2009	H1N1
HA	A_2_Human_China_SWL2_EPI253206_2009_H1N1	Asia and Pacific	SWL2	Human	2009	H1N1
HA	A_2_Human_China_SWL2_EPI253462_2009_H1N1	Asia and Pacific	SWL2	Human	2009	H1N1
HA	A_2_Human_China_SWL28_EPI253438_2009_H1N1	Asia and Pacific	SWL28	Human	2009	H1N1
HA	A_2_Human_China_SWL31_EPI1353134_2018_H1N1	Asia and Pacific	SWL31	Human	2018	H1N1
HA	A_2_Human_China_SWL317_EPI1353248_2018_H1N1	Asia and Pacific	SWL317	Human	2018	H1N1
HA	A_2_Human_China_SWL320_EPI256430_2009_H1N1	Asia and Pacific	SWL320	Human	2009	H1N1
HA	A_2_Human_China_SWL33_EPI256450_2009_H1N1	Asia and Pacific	SWL33	Human	2009	H1N1
HA	A_2_Human_China_SWL36_EPI1353245_2019_H1N1	Asia and Pacific	SWL36	Human	2019	H1N1
HA	A_2_Human_China_SWL382_EPI1504147_2019_H1N1	Asia and Pacific	SWL382	Human	2019	H1N1
HA	A_2_Human_China_SWL4_EPI217338_2009_H1N1	Asia and Pacific	SWL4	Human	2009	H1N1
HA	A_2_Human_China_SWL4_EPI253166_2009_H1N1	Asia and Pacific	SWL4	Human	2009	H1N1
HA	A_2_Human_China_SWL4_EPI253294_2009_H1N1	Asia and Pacific	SWL4	Human	2009	H1N1
HA	A_2_Human_China_SWL4133_EPI256434_2009_H1N1	Asia and Pacific	SWL4133	Human	2009	H1N1
HA	A_2_Human_China_SWL43_EPI257688_2010_H1N1	Asia and Pacific	SWL43	Human	2010	H1N1
HA	A_2_Human_China_SWL4391_EPI256494_2009_H1N1	Asia and Pacific	SWL4391	Human	2009	H1N1
HA	A_2_Human_China_SWL4393_EPI257448_2009_H1N1	Asia and Pacific	SWL4393	Human	2009	H1N1
HA	A_2_Human_China_SWL4401_EPI257312_2009_H1N1	Asia and Pacific	SWL4401	Human	2009	H1N1
HA	A_2_Human_China_SWL444_EPI257408_2009_H1N1	Asia and Pacific	SWL444	Human	2009	H1N1
HA	A_2_Human_China_SWL469_EPI257296_2009_H1N1	Asia and Pacific	SWL469	Human	2009	H1N1
HA	A_2_Human_China_SWL5_EPI253358_2009_H1N1	Asia and Pacific	SWL5	Human	2009	H1N1
HA	A_2_Human_China_SWL51_EPI256390_2009_H1N1	Asia and Pacific	SWL51	Human	2009	H1N1
HA	A_2_Human_China_SWL51_EPI257900_2010_H1N1	Asia and Pacific	SWL51	Human	2010	H1N1
HA	A_2_Human_China_SWL53_EPI256394_2009_H1N1	Asia and Pacific	SWL53	Human	2009	H1N1
HA	A_2_Human_China_SWL535_EPI257452_2009_H1N1	Asia and Pacific	SWL535	Human	2009	H1N1
HA	A_2_Human_China_SWL54_EPI256398_2009_H1N1	Asia and Pacific	SWL54	Human	2009	H1N1
HA	A_2_Human_China_SWL547_EPI256314_2009_H1N1	Asia and Pacific	SWL547	Human	2009	H1N1
HA	A_2_Human_China_SWL58_EPI256310_2009_H1N1	Asia and Pacific	SWL58	Human	2009	H1N1
HA	A_2_Human_China_SWL58_EPI257544_2009_H1N1	Asia and Pacific	SWL58	Human	2009	H1N1
HA	A_2_Human_China_SWL6_EPI253334_2009_H1N1	Asia and Pacific	SWL6	Human	2009	H1N1
HA	A_2_Human_China_SWL603937_EPI1340713_2017_H1N1	Asia and Pacific	SWL603937	Human	2017	H1N1
HA	A_2_Human_China_SWL8_EPI253414_2009_H1N1	Asia and Pacific	SWL8	Human	2009	H1N1
HA	A_2_Human_CoteDIvoire_1904_EPI1185920_2017_H1N1	Africa	1904	Human	2017	H1N1
HA	A_2_Human_Denmark_51_EPI686723_2015_H1N1	Europe	51	Human	2015	H1N1
HA	A_2_Human_DominicanRepublic_942_EPI1344841_2018_H1N1	Central America	942	Human	2018	H1N1
HA	A_2_Human_FrenchGuiana_565_EPI1274411_2018_H1N1	South America	565	Human	2018	H1N1
HA	A_2_Human_India_AG486_EPI1583666_2019_H1N1	Asia and Pacific	AG486	Human	2019	H1N1
HA	A_2_Human_India_AG635_EPI1583676_2019_H1N1	Asia and Pacific	AG635	Human	2019	H1N1
HA	A_2_Human_Italy_2810_EPI211620_2009_H1N1	Europe	2810	Human	2009	H1N1
HA	A_2_Human_Japan_247_EPI267660_2009_H1N1	Asia and Pacific	247	Human	2009	H1N1
HA	A_2_Human_Kazakhstan_ZVL306_EPI1200832_2018_H1N1	Asia and Pacific	ZVL306	Human	2018	H1N1
HA	A_2_Human_NewCaledonia_14_EPI1388475_2018_H1N1	Asia and Pacific	14	Human	2018	H1N1
HA	A_2_Human_Russia_1_EPI1491097_2019_H1N1	Europe	1	Human	2019	H1N1
HA	A_2_Human_Russia_10_EPI1420076_2019_H1N1	Europe	10	Human	2019	H1N1
HA	A_2_Human_Russia_10_EPI700033_2016_H1N1	Europe	10	Human	2016	H1N1
HA	A_2_Human_Russia_1061_EPI1422573_2019_H1N1	Europe	1061	Human	2019	H1N1
HA	A_2_Human_Russia_11_EPI704030_2016_H1N1	Europe	11	Human	2016	H1N1
HA	A_2_Human_Russia_1296_EPI1422544_2019_H1N1	Europe	1296	Human	2019	H1N1
HA	A_2_Human_Russia_182_EPI696318_2015_H1N1	Europe	182	Human	2015	H1N1
HA	A_2_Human_Russia_188_EPI696358_2015_H1N1	Europe	188	Human	2015	H1N1
HA	A_2_Human_Russia_2_EPI1422583_2019_H1N1	Europe	2	Human	2019	H1N1
HA	A_2_Human_Russia_2_EPI687293_2015_H1N1	Europe	2	Human	2015	H1N1
HA	A_2_Human_Russia_202_EPI696438_2015_H1N1	Europe	202	Human	2015	H1N1
HA	A_2_Human_Russia_203_EPI696446_2015_H1N1	Europe	203	Human	2015	H1N1
HA	A_2_Human_Russia_204_EPI696454_2015_H1N1	Europe	204	Human	2015	H1N1
HA	A_2_Human_Russia_205_EPI1222102_2018_H1N1	Europe	205	Human	2018	H1N1
HA	A_2_Human_Russia_208_EPI696462_2015_H1N1	Europe	208	Human	2015	H1N1
HA	A_2_Human_Russia_211_EPI696470_2015_H1N1	Europe	211	Human	2015	H1N1
HA	A_2_Human_Russia_22_EPI711130_2016_H1N1	Europe	22	Human	2016	H1N1
HA	A_2_Human_Russia_2353_EPI1315908_2018_H1N1	Europe	2353	Human	2018	H1N1
HA	A_2_Human_Russia_273MA1_EPI542355_2010_H1N1	Europe	273-MA1	Human	2010	H1N1
HA	A_2_Human_Russia_273MA3_EPI542369_2010_H1N1	Europe	273-MA3	Human	2010	H1N1
HA	A_2_Human_Russia_3_EPI1279719_2018_H1N1	Europe	3	Human	2018	H1N1
HA	A_2_Human_Russia_3_EPI772605_2016_H1N1	Europe	3	Human	2016	H1N1
HA	A_2_Human_Russia_31_EPI711128_2016_H1N1	Europe	31	Human	2016	H1N1
HA	A_2_Human_Russia_332_EPI1422580_2019_H1N1	Europe	332	Human	2019	H1N1
HA	A_2_Human_Russia_36_EPI1422550_2019_H1N1	Europe	36	Human	2019	H1N1
HA	A_2_Human_Russia_4_EPI1280047_2018_H1N1	Europe	4	Human	2018	H1N1
HA	A_2_Human_Russia_4_EPI1422549_2019_H1N1	Europe	4	Human	2019	H1N1
HA	A_2_Human_Russia_46_EPI721829_2016_H1N1	Europe	46	Human	2016	H1N1
HA	A_2_Human_Russia_48_EPI1420164_2019_H1N1	Europe	48	Human	2019	H1N1
HA	A_2_Human_Russia_49_EPI1352215_2018_H1N1	Europe	49	Human	2018	H1N1
HA	A_2_Human_Russia_5_EPI1414838_2019_H1N1	Europe	5	Human	2019	H1N1
HA	A_2_Human_Russia_5_EPI1422582_2019_H1N1	Europe	5	Human	2019	H1N1
HA	A_2_Human_Russia_5_EPI1490969_2019_H1N1	Europe	5	Human	2019	H1N1
HA	A_2_Human_Russia_5355_EPI1359808_2019_H1N1	Europe	5355	Human	2019	H1N1
HA	A_2_Human_Russia_63_EPI1422547_2019_H1N1	Europe	63	Human	2019	H1N1
HA	A_2_Human_Russia_64_EPI1491112_2019_H1N1	Europe	64	Human	2019	H1N1
HA	A_2_Human_Russia_7_EPI704203_2016_H1N1	Europe	7	Human	2016	H1N1
HA	A_2_Human_Russia_71_EPI1490985_2019_H1N1	Europe	71	Human	2019	H1N1
HA	A_2_Human_Russia_8_EPI1318095_2018_H1N1	Europe	8	Human	2018	H1N1
HA	A_2_Human_Russia_84_EPI1279927_2018_H1N1	Europe	84	Human	2018	H1N1
HA	A_2_Human_Russia_88_EPI1491049_2019_H1N1	Europe	88	Human	2019	H1N1
HA	A_2_Human_Russia_9_EPI1420044_2019_H1N1	Europe	9	Human	2019	H1N1
HA	A_2_Human_Russia_P1_EPI1359731_2018_H1N1	Europe	P1	Human	2018	H1N1
HA	A_2_Human_Russia_RII01_EPI696486_2016_H1N1	Europe	RII01	Human	2016	H1N1
HA	A_2_Human_Russia_RII01_EPI835902_2016_H1N1	Europe	RII01	Human	2016	H1N1
HA	A_2_Human_Russia_RII02_EPI696494_2016_H1N1	Europe	RII02	Human	2016	H1N1
HA	A_2_Human_Russia_RII03_EPI836335_2016_H1N1	Europe	RII03	Human	2016	H1N1
HA	A_2_Human_Russia_RII04_EPI696510_2016_H1N1	Europe	RII04	Human	2016	H1N1
HA	A_2_Human_Russia_RII06_EPI696526_2016_H1N1	Europe	RII06	Human	2016	H1N1
HA	A_2_Human_Russia_RII07_EPI696534_2016_H1N1	Europe	RII07	Human	2016	H1N1
HA	A_2_Human_Russia_RII08_EPI836351_2016_H1N1	Europe	RII08	Human	2016	H1N1
HA	A_2_Human_Russia_RII09_EPI696550_2016_H1N1	Europe	RII09	Human	2016	H1N1
HA	A_2_Human_Russia_RII10_EPI835934_2016_H1N1	Europe	RII10	Human	2016	H1N1
HA	A_2_Human_Russia_RII1066M_EPI836271_2016_H1N1	Europe	RII1066M	Human	2016	H1N1
HA	A_2_Human_Russia_RII1068M_EPI836279_2016_H1N1	Europe	RII1068M	Human	2016	H1N1
HA	A_2_Human_Russia_RII137_EPI836253_2016_H1N1	Europe	RII137	Human	2016	H1N1
HA	A_2_Human_Russia_RII16_EPI835942_2016_H1N1	Europe	RII16	Human	2016	H1N1
HA	A_2_Human_Russia_RII198_EPI836150_2016_H1N1	Europe	RII198	Human	2016	H1N1
HA	A_2_Human_Russia_RII2208S_EPI836407_2016_H1N1	Europe	RII2208S	Human	2016	H1N1
HA	A_2_Human_Russia_RII234_EPI1279727_2018_H1N1	Europe	RII-234	Human	2018	H1N1
HA	A_2_Human_Russia_RII249S_EPI1352223_2018_H1N1	Europe	RII-249S	Human	2018	H1N1
HA	A_2_Human_Russia_RII2536_EPI836174_2016_H1N1	Europe	RII2536	Human	2016	H1N1
HA	A_2_Human_Russia_RII2585S_EPI1720939_2020_H1N1	Europe	RII-2585S	Human	2020	H1N1
HA	A_2_Human_Russia_RII2964S_EPI1691029_2019_H1N1	Europe	RII-2964S	Human	2019	H1N1
HA	A_2_Human_Russia_RII362S_EPI836423_2016_H1N1	Europe	RII362S	Human	2016	H1N1
HA	A_2_Human_Russia_RII381_EPI1279791_2018_H1N1	Europe	RII-381	Human	2018	H1N1
HA	A_2_Human_Russia_RII39_EPI836006_2016_H1N1	Europe	RII39	Human	2016	H1N1
HA	A_2_Human_Russia_RII4005S_EPI836206_2016_H1N1	Europe	RII4005S	Human	2016	H1N1
HA	A_2_Human_Russia_RII4047S_EPI1490873_2019_H1N1	Europe	RII-4047S	Human	2019	H1N1
HA	A_2_Human_Russia_RII4194S_EPI836246_2016_H1N1	Europe	RII4194S	Human	2016	H1N1
HA	A_2_Human_Russia_RII4208S_EPI836260_2016_H1N1	Europe	RII4208S	Human	2016	H1N1
HA	A_2_Human_Russia_RII4988S_EPI1691101_2019_H1N1	Europe	RII-4988S	Human	2019	H1N1
HA	A_2_Human_Russia_RII5011S_EPI1691149_2019_H1N1	Europe	RII-5011S	Human	2019	H1N1
HA	A_2_Human_Russia_RII5042S_EPI1691189_2019_H1N1	Europe	RII-5042S	Human	2019	H1N1
HA	A_2_Human_Russia_RII57_EPI836367_2016_H1N1	Europe	RII57	Human	2016	H1N1
HA	A_2_Human_Russia_RII59_EPI836102_2016_H1N1	Europe	RII59	Human	2016	H1N1
HA	A_2_Human_Russia_RII609S_EPI696606_2016_H1N1	Europe	RII609S	Human	2016	H1N1
HA	A_2_Human_Russia_RII847M_EPI699845_2016_H1N1	Europe	RII847M	Human	2016	H1N1
HA	A_2_Human_Russia_RII873S_EPI696710_2016_H1N1	Europe	RII873S	Human	2016	H1N1
HA	A_2_Human_Russia_SEC12_EPI836038_2016_H1N1	Europe	SEC-12	Human	2016	H1N1
HA	A_2_Human_Serbia_4540_EPI1508594_2019_H1N1	Europe	4540	Human	2019	H1N1
HA	A_2_Human_Sweden_48_EPI217341_2009_H1N1	Europe	48	Human	2009	H1N1
HA	A_2_Human_UnitedKingdom_267_EPI1414342_2019_H1N1	Europe	267	Human	2019	H1N1
HA	A_2_Human_UnitedKingdom_5224_EPI1333985_2018_H1N1	Europe	5224	Human	2018	H1N1
HA	A_2_Human_UnitedKingdom_523_EPI1338512_2018_H1N1	Europe	523	Human	2018	H1N1
HA	A_2_Human_UnitedKingdom_6095_EPI1359884_2019_H1N1	Europe	6095	Human	2019	H1N1
HA	A_2_Human_UnitedKingdom_6837_EPI1319824_2018_H1N1	Europe	6837	Human	2018	H1N1
HA	A_2_Human_UnitedKingdom_9637_EPI1227533_2018_H1N1	Europe	9637	Human	2018	H1N1
HA	A_2_Human_USA_130_EPI1470230_2018_H1N1	North America	130	Human	2018	H1N1
HA	A_2_Human_USA_SWL7_EPI768934_2009_H1N1	North America	SWL7	Human	2009	H1N1
HA	A_4_Human_Argentina_0709GP_EPIISL76251_2009_H1N1	South America	07-09GP	Human	2009	H1N1
HA	A_4_Human_Argentina_10091_EPIISL145660_2013_H1N1	South America	10091	Human	2013	H1N1
HA	A_4_Human_Argentina_1160_EPIISL232143_2016_H1N1	South America	1160	Human	2016	H1N1
HA	A_4_Human_Argentina_11629_EPIISL197807_2015_H1N1	South America	11629	Human	2015	H1N1
HA	A_4_Human_Argentina_121_EPIISL338730_2018_H1N1	South America	121	Human	2018	H1N1
HA	A_4_Human_Argentina_12214_EPIISL233068_2016_H1N1	South America	12214	Human	2016	H1N1
HA	A_4_Human_Argentina_12249_EPIISL233072_2016_H1N1	South America	12249	Human	2016	H1N1
HA	A_4_Human_Argentina_1322_EPIISL398988_2019_H1N1	South America	1322	Human	2019	H1N1
HA	A_4_Human_Argentina_1323_EPIISL390219_2019_H1N1	South America	1323	Human	2019	H1N1
HA	A_4_Human_Argentina_1373_EPIISL390216_2019_H1N1	South America	1373	Human	2019	H1N1
HA	A_4_Human_Argentina_13808_EPIISL330212_2018_H1N1	South America	13808	Human	2018	H1N1
HA	A_4_Human_Argentina_14183_EPIISL390340_2019_H1N1	South America	14183	Human	2019	H1N1
HA	A_4_Human_Argentina_14263_EPIISL390343_2019_H1N1	South America	14263	Human	2019	H1N1
HA	A_4_Human_Argentina_14278_EPIISL390265_2019_H1N1	South America	14278	Human	2019	H1N1
HA	A_4_Human_Argentina_14323_EPIISL390346_2019_H1N1	South America	14323	Human	2019	H1N1
HA	A_4_Human_Argentina_14338_EPIISL390347_2019_H1N1	South America	14338	Human	2019	H1N1
HA	A_4_Human_Argentina_14383_EPIISL390264_2019_H1N1	South America	14383	Human	2019	H1N1
HA	A_4_Human_Argentina_1556_EPIISL401330_2019_H1N1	South America	1556	Human	2019	H1N1
HA	A_4_Human_Argentina_1667_EPIISL131977_2012_H1N1	South America	1667	Human	2012	H1N1
HA	A_4_Human_Argentina_19527_EPIISL76255_2009_H1N1	South America	19527	Human	2009	H1N1
HA	A_4_Human_Argentina_19531_EPIISL76256_2009_H1N1	South America	19531	Human	2009	H1N1
HA	A_4_Human_Argentina_244_EPIISL197808_2015_H1N1	South America	244	Human	2015	H1N1
HA	A_4_Human_Argentina_262_EPIISL197811_2015_H1N1	South America	262	Human	2015	H1N1
HA	A_4_Human_Argentina_264_EPIISL340397_2018_H1N1	South America	264	Human	2018	H1N1
HA	A_4_Human_Argentina_269_EPIISL322902_2018_H1N1	South America	269	Human	2018	H1N1
HA	A_4_Human_Argentina_367_EPIISL227499_2016_H1N1	South America	367	Human	2016	H1N1
HA	A_4_Human_Argentina_41_EPIISL128220_2012_H1N1	South America	41	Human	2012	H1N1
HA	A_4_Human_Argentina_42_EPIISL128963_2012_H1N1	South America	42	Human	2012	H1N1
HA	A_4_Human_Argentina_508_EPIISL145024_2013_H1N1	South America	508	Human	2013	H1N1
HA	A_4_Human_Argentina_53_EPIISL364107_2019_H1N1	South America	53	Human	2019	H1N1
HA	A_4_Human_Argentina_542_EPIISL230503_2016_H1N1	South America	542	Human	2016	H1N1
HA	A_4_Human_Argentina_57_EPIISL319771_2018_H1N1	South America	57	Human	2018	H1N1
HA	A_4_Human_Argentina_63_EPIISL94760_2011_H1N1	South America	63	Human	2011	H1N1
HA	A_4_Human_Argentina_65_EPIISL482897_2020_H1N1	South America	65	Human	2020	H1N1
HA	A_4_Human_Argentina_650_EPIISL230498_2016_H1N1	South America	650	Human	2016	H1N1
HA	A_4_Human_Argentina_661_EPIISL227505_2016_H1N1	South America	661	Human	2016	H1N1
HA	A_4_Human_Argentina_69_EPIISL364108_2019_H1N1	South America	69	Human	2019	H1N1
HA	A_4_Human_Argentina_720_EPIISL230495_2016_H1N1	South America	720	Human	2016	H1N1
HA	A_4_Human_Argentina_73_EPIISL319767_2018_H1N1	South America	73	Human	2018	H1N1
HA	A_4_Human_Argentina_784_EPIISL390231_2019_H1N1	South America	784	Human	2019	H1N1
HA	A_4_Human_Argentina_79_EPIISL319775_2018_H1N1	South America	79	Human	2018	H1N1
HA	A_4_Human_Argentina_89_EPIISL482914_2020_H1N1	South America	89	Human	2020	H1N1
HA	A_4_Human_Argentina_90_EPIISL482913_2020_H1N1	South America	90	Human	2020	H1N1
HA	A_4_Human_Argentina_911_EPIISL145105_2013_H1N1	South America	911	Human	2013	H1N1
HA	A_4_Human_Argentina_932_EPIISL227503_2016_H1N1	South America	932	Human	2016	H1N1
HA	A_4_Human_Argentina_933_EPIISL390232_2019_H1N1	South America	933	Human	2019	H1N1
HA	A_4_Human_Argentina_HNRG21_EPIISL66027_2009_H1N1	South America	HNRG21	Human	2009	H1N1
HA	A_4_Human_Argentina_HNRG39_EPIISL66036_2009_H1N1	South America	HNRG39	Human	2009	H1N1
HA	A_4_Human_Argentina_HNRG44_EPIISL66040_2009_H1N1	South America	HNRG44	Human	2009	H1N1
HA	A_4_Human_Argentina_I1956_EPIISL131980_2012_H1N1	South America	I1956	Human	2012	H1N1
HA	A_4_Human_Bolivia_0652_EPIISL330036_2018_H1N1	South America	0652	Human	2018	H1N1
HA	A_4_Human_Bolivia_1014_EPIISL322900_2018_H1N1	South America	1014	Human	2018	H1N1
HA	A_4_Human_Bolivia_116_EPIISL321968_2018_H1N1	South America	116	Human	2018	H1N1
HA	A_4_Human_Bolivia_118_EPIISL333040_2018_H1N1	South America	118	Human	2018	H1N1
HA	A_4_Human_Bolivia_129_EPIISL654783_2020_H1N1	South America	129	Human	2020	H1N1
HA	A_4_Human_Bolivia_1353_EPIISL395287_2019_H1N1	South America	1353	Human	2019	H1N1
HA	A_4_Human_Bolivia_1696_EPIISL333041_2018_H1N1	South America	1696	Human	2018	H1N1
HA	A_4_Human_Bolivia_171_EPIISL321965_2018_H1N1	South America	171	Human	2018	H1N1
HA	A_4_Human_Bolivia_1736_EPIISL421142_2019_H1N1	South America	1736	Human	2019	H1N1
HA	A_4_Human_Bolivia_1918_EPIISL421139_2019_H1N1	South America	1918	Human	2019	H1N1
HA	A_4_Human_Bolivia_1922_EPIISL421138_2019_H1N1	South America	1922	Human	2019	H1N1
HA	A_4_Human_Bolivia_2005_EPIISL424727_2019_H1N1	South America	2005	Human	2019	H1N1
HA	A_4_Human_Bolivia_212_EPIISL654791_2020_H1N1	South America	212	Human	2020	H1N1
HA	A_4_Human_Bolivia_2144_EPIISL322880_2018_H1N1	South America	2144	Human	2018	H1N1
HA	A_4_Human_Bolivia_2324_EPIISL322894_2018_H1N1	South America	2324	Human	2018	H1N1
HA	A_4_Human_Bolivia_2325_EPIISL322877_2018_H1N1	South America	2325	Human	2018	H1N1
HA	A_4_Human_Bolivia_2522_EPIISL322876_2018_H1N1	South America	2522	Human	2018	H1N1
HA	A_4_Human_Bolivia_3040_EPIISL131795_2012_H1N1	South America	3040	Human	2012	H1N1
HA	A_4_Human_Bolivia_3126_EPIISL131200_2012_H1N1	South America	3126	Human	2012	H1N1
HA	A_4_Human_Bolivia_3248_EPIISL332214_2018_H1N1	South America	3248	Human	2018	H1N1
HA	A_4_Human_Bolivia_3348_EPIISL333049_2018_H1N1	South America	3348	Human	2018	H1N1
HA	A_4_Human_Bolivia_3405_EPIISL333054_2018_H1N1	South America	3405	Human	2018	H1N1
HA	A_4_Human_Bolivia_3652_EPIISL332220_2018_H1N1	South America	3652	Human	2018	H1N1
HA	A_4_Human_Bolivia_3689_EPIISL332213_2018_H1N1	South America	3689	Human	2018	H1N1
HA	A_4_Human_Bolivia_405_EPIISL654781_2020_H1N1	South America	405	Human	2020	H1N1
HA	A_4_Human_Bolivia_496_EPIISL654779_2020_H1N1	South America	496	Human	2020	H1N1
HA	A_4_Human_Bolivia_510_EPIISL273794_2017_H1N1	South America	510	Human	2017	H1N1
HA	A_4_Human_Bolivia_559_EPIISL144963_2013_H1N1	South America	559	Human	2013	H1N1
HA	A_4_Human_Bolivia_559_EPIISL145507_2013_H1N1	South America	559	Human	2013	H1N1
HA	A_4_Human_Bolivia_792_EPIISL273784_2017_H1N1	South America	792	Human	2017	H1N1
HA	A_4_Human_Bolivia_WR0096T_EPIISL61807_2009_H1N1	South America	WR0096T	Human	2009	H1N1
HA	A_4_Human_Brazil_0015_EPIISL329909_2018_H1N1	South America	0015	Human	2018	H1N1
HA	A_4_Human_Brazil_0480_EPIISL233053_2016_H1N1	South America	0480	Human	2016	H1N1
HA	A_4_Human_Brazil_0490_EPIISL233056_2016_H1N1	South America	0490	Human	2016	H1N1
HA	A_4_Human_Brazil_0490_EPIISL235542_2016_H1N1	South America	0490	Human	2016	H1N1
HA	A_4_Human_Brazil_0493_EPIISL235326_2016_H1N1	South America	0493	Human	2016	H1N1
HA	A_4_Human_Brazil_0638_EPIISL214164_2015_H1N1	South America	0638	Human	2015	H1N1
HA	A_4_Human_Brazil_105_EPIISL271324_2016_H1N1	South America	105	Human	2016	H1N1
HA	A_4_Human_Brazil_110_EPIISL271450_2016_H1N1	South America	110	Human	2016	H1N1
HA	A_4_Human_Brazil_1100_EPIISL271440_2016_H1N1	South America	1100	Human	2016	H1N1
HA	A_4_Human_Brazil_1160_EPIISL424674_2019_H1N1	South America	1160	Human	2019	H1N1
HA	A_4_Human_Brazil_1173_EPIISL233060_2016_H1N1	South America	1173	Human	2016	H1N1
HA	A_4_Human_Brazil_1185978IAL_EPIISL392608_2019_H1N1	South America	1185978-IAL	Human	2019	H1N1
HA	A_4_Human_Brazil_128_EPIISL271620_2016_H1N1	South America	128	Human	2016	H1N1
HA	A_4_Human_Brazil_1290_EPIISL271446_2016_H1N1	South America	1290	Human	2016	H1N1
HA	A_4_Human_Brazil_1303_EPIISL271364_2016_H1N1	South America	1303	Human	2016	H1N1
HA	A_4_Human_Brazil_1328_EPIISL271463_2016_H1N1	South America	1328	Human	2016	H1N1
HA	A_4_Human_Brazil_138700_EPIISL233540_2016_H1N1	South America	138700	Human	2016	H1N1
HA	A_4_Human_Brazil_138995IEC_EPIISL233563_2016_H1N1	South America	138995-IEC	Human	2016	H1N1
HA	A_4_Human_Brazil_139311_EPIISL233565_2016_H1N1	South America	139311	Human	2016	H1N1
HA	A_4_Human_Brazil_139333IEC_EPIISL233566_2016_H1N1	South America	139333-IEC	Human	2016	H1N1
HA	A_4_Human_Brazil_139578_EPIISL233570_2016_H1N1	South America	139578	Human	2016	H1N1
HA	A_4_Human_Brazil_139736IEC_EPIISL233574_2016_H1N1	South America	139736-IEC	Human	2016	H1N1
HA	A_4_Human_Brazil_140233IEC_EPIISL233575_2016_H1N1	South America	140233-IEC	Human	2016	H1N1
HA	A_4_Human_Brazil_141587IEC_EPIISL233580_2016_H1N1	South America	141587-IEC	Human	2016	H1N1
HA	A_4_Human_Brazil_143204IEC_EPIISL248206_2017_H1N1	South America	143204-IEC	Human	2017	H1N1
HA	A_4_Human_Brazil_143594IEC_EPIISL248207_2016_H1N1	South America	143594-IEC	Human	2016	H1N1
HA	A_4_Human_Brazil_152146IEC_EPIISL320227_2018_H1N1	South America	152146-IEC	Human	2018	H1N1
HA	A_4_Human_Brazil_1524_EPIISL316741_2018_H1N1	South America	1524	Human	2018	H1N1
HA	A_4_Human_Brazil_152563IEC_EPIISL320233_2018_H1N1	South America	152563-IEC	Human	2018	H1N1
HA	A_4_Human_Brazil_152954IEC_EPIISL320216_2018_H1N1	South America	152954-IEC	Human	2018	H1N1
HA	A_4_Human_Brazil_153516IEC_EPIISL320221_2018_H1N1	South America	153516-IEC	Human	2018	H1N1
HA	A_4_Human_Brazil_153529IEC_EPIISL320225_2018_H1N1	South America	153529-IEC	Human	2018	H1N1
HA	A_4_Human_Brazil_1587_EPIISL271622_2016_H1N1	South America	1587	Human	2016	H1N1
HA	A_4_Human_Brazil_1593_EPIISL271623_2016_H1N1	South America	1593	Human	2016	H1N1
HA	A_4_Human_Brazil_165_EPIISL378007_2019_H1N1	South America	165	Human	2019	H1N1
HA	A_4_Human_Brazil_167_EPIISL178798_2014_H1N1	South America	167	Human	2014	H1N1
HA	A_4_Human_Brazil_1683_EPIISL271371_2016_H1N1	South America	1683	Human	2016	H1N1
HA	A_4_Human_Brazil_1706_EPIISL271628_2016_H1N1	South America	1706	Human	2016	H1N1
HA	A_4_Human_Brazil_172t3_EPIISL271326_2016_H1N1	South America	172t3	Human	2016	H1N1
HA	A_4_Human_Brazil_179_EPIISL227465_2016_H1N1	South America	179	Human	2016	H1N1
HA	A_4_Human_Brazil_183_EPIISL271328_2016_H1N1	South America	183	Human	2016	H1N1
HA	A_4_Human_Brazil_185_EPIISL271329_2016_H1N1	South America	185	Human	2016	H1N1
HA	A_4_Human_Brazil_202_EPIISL271545_2016_H1N1	South America	202	Human	2016	H1N1
HA	A_4_Human_Brazil_202012676_EPIISL584046_2019_H1N1	South America	202012676	Human	2019	H1N1
HA	A_4_Human_Brazil_205_EPIISL389395_2019_H1N1	South America	205	Human	2019	H1N1
HA	A_4_Human_Brazil_2085_EPIISL193849_2015_H1N1	South America	2085	Human	2015	H1N1
HA	A_4_Human_Brazil_2098_EPIISL223212_2016_H1N1	South America	2098	Human	2016	H1N1
HA	A_4_Human_Brazil_21_EPIISL271475_2016_H1N1	South America	21	Human	2016	H1N1
HA	A_4_Human_Brazil_2135_EPIISL332006_2018_H1N1	South America	2135	Human	2018	H1N1
HA	A_4_Human_Brazil_229_EPIISL389402_2019_H1N1	South America	229	Human	2019	H1N1
HA	A_4_Human_Brazil_2329_EPIISL31919_2009_H1N1	South America	2329	Human	2009	H1N1
HA	A_4_Human_Brazil_233_EPIISL313576_2018_H1N1	South America	233	Human	2018	H1N1
HA	A_4_Human_Brazil_233_EPIISL389405_2019_H1N1	South America	233	Human	2019	H1N1
HA	A_4_Human_Brazil_252_EPIISL129635_2012_H1N1	South America	252	Human	2012	H1N1
HA	A_4_Human_Brazil_257s1_EPIISL271546_2016_H1N1	South America	257s1	Human	2016	H1N1
HA	A_4_Human_Brazil_258_EPIISL271587_2015_H1N1	South America	258	Human	2015	H1N1
HA	A_4_Human_Brazil_262_EPIISL271589_2016_H1N1	South America	262	Human	2016	H1N1
HA	A_4_Human_Brazil_262_EPIISL482906_2020_H1N1	South America	262	Human	2020	H1N1
HA	A_4_Human_Brazil_270_EPIISL271595_2016_H1N1	South America	270	Human	2016	H1N1
HA	A_4_Human_Brazil_283_EPIISL389417_2019_H1N1	South America	283	Human	2019	H1N1
HA	A_4_Human_Brazil_294_EPIISL271478_2016_H1N1	South America	294	Human	2016	H1N1
HA	A_4_Human_Brazil_296_EPIISL271480_2016_H1N1	South America	296	Human	2016	H1N1
HA	A_4_Human_Brazil_2992_EPIISL166695_2014_H1N1	South America	2992	Human	2014	H1N1
HA	A_4_Human_Brazil_301_EPIISL271485_2016_H1N1	South America	301	Human	2016	H1N1
HA	A_4_Human_Brazil_3032_EPIISL223214_2016_H1N1	South America	3032	Human	2016	H1N1
HA	A_4_Human_Brazil_304_EPIISL178810_2014_H1N1	South America	304	Human	2014	H1N1
HA	A_4_Human_Brazil_322_EPIISL271381_2016_H1N1	South America	322	Human	2016	H1N1
HA	A_4_Human_Brazil_332_EPIISL271391_2016_H1N1	South America	332	Human	2016	H1N1
HA	A_4_Human_Brazil_335_EPIISL271394_2016_H1N1	South America	335	Human	2016	H1N1
HA	A_4_Human_Brazil_337_EPIISL271396_2016_H1N1	South America	337	Human	2016	H1N1
HA	A_4_Human_Brazil_345_EPIISL378008_2019_H1N1	South America	345	Human	2019	H1N1
HA	A_4_Human_Brazil_353_EPIISL271409_2016_H1N1	South America	353	Human	2016	H1N1
HA	A_4_Human_Brazil_368_EPIISL378001_2019_H1N1	South America	368	Human	2019	H1N1
HA	A_4_Human_Brazil_379_EPIISL377995_2019_H1N1	South America	379	Human	2019	H1N1
HA	A_4_Human_Brazil_396_EPIISL271332_2016_H1N1	South America	396	Human	2016	H1N1
HA	A_4_Human_Brazil_396_EPIISL377997_2019_H1N1	South America	396	Human	2019	H1N1
HA	A_4_Human_Brazil_4_EPIISL271601_2016_H1N1	South America	4	Human	2016	H1N1
HA	A_4_Human_Brazil_400314IAL_EPIISL392603_2019_H1N1	South America	400314-IAL	Human	2019	H1N1
HA	A_4_Human_Brazil_424_EPIISL271572_2016_H1N1	South America	424	Human	2016	H1N1
HA	A_4_Human_Brazil_4395_EPIISL322911_2018_H1N1	South America	4395	Human	2018	H1N1
HA	A_4_Human_Brazil_441_EPIISL62215_2009_H1N1	South America	441	Human	2009	H1N1
HA	A_4_Human_Brazil_4451_EPIISL166696_2014_H1N1	South America	4451	Human	2014	H1N1
HA	A_4_Human_Brazil_4519_EPIISL329888_2018_H1N1	South America	4519	Human	2018	H1N1
HA	A_4_Human_Brazil_490_EPIISL271354_2016_H1N1	South America	490	Human	2016	H1N1
HA	A_4_Human_Brazil_4901029_EPIISL392598_2019_H1N1	South America	4901029-IAL	Human	2019	H1N1
HA	A_4_Human_Brazil_496969IAL_EPIISL392613_2019_H1N1	South America	496969-IAL	Human	2019	H1N1
HA	A_4_Human_Brazil_504_EPIISL395492_2019_H1N1	South America	504	Human	2019	H1N1
HA	A_4_Human_Brazil_509_EPIISL271416_2016_H1N1	South America	509	Human	2016	H1N1
HA	A_4_Human_Brazil_511_EPIISL271418_2016_H1N1	South America	511	Human	2016	H1N1
HA	A_4_Human_Brazil_514_EPIISL271421_2016_H1N1	South America	514	Human	2016	H1N1
HA	A_4_Human_Brazil_522_EPIISL271516_2015_H1N1	South America	522	Human	2015	H1N1
HA	A_4_Human_Brazil_523_EPIISL271429_2016_H1N1	South America	523	Human	2016	H1N1
HA	A_4_Human_Brazil_5243_EPIISL233592_2016_H1N1	South America	5243	Human	2016	H1N1
HA	A_4_Human_Brazil_525_EPIISL271431_2016_H1N1	South America	525	Human	2016	H1N1
HA	A_4_Human_Brazil_527_EPIISL321295_2018_H1N1	South America	527	Human	2018	H1N1
HA	A_4_Human_Brazil_530_EPIISL271435_2016_H1N1	South America	530	Human	2016	H1N1
HA	A_4_Human_Brazil_536_EPIISL275661_2017_H1N1	South America	536	Human	2017	H1N1
HA	A_4_Human_Brazil_561_EPIISL271602_2016_H1N1	South America	561	Human	2016	H1N1
HA	A_4_Human_Brazil_564_EPIISL321293_2018_H1N1	South America	564	Human	2018	H1N1
HA	A_4_Human_Brazil_5779_EPIISL233585_2016_H1N1	South America	5779	Human	2016	H1N1
HA	A_4_Human_Brazil_585135_EPIISL392591_2019_H1N1	South America	585135-IAL	Human	2019	H1N1
HA	A_4_Human_Brazil_589135_EPIISL392601_2019_H1N1	South America	589135-IAL	Human	2019	H1N1
HA	A_4_Human_Brazil_589354_EPIISL392619_2019_H1N1	South America	589354-IAL	Human	2019	H1N1
HA	A_4_Human_Brazil_589480_EPIISL392617_2019_H1N1	South America	589480-IAL	Human	2019	H1N1
HA	A_4_Human_Brazil_589557_EPIISL392606_2019_H1N1	South America	589557-IAL	Human	2019	H1N1
HA	A_4_Human_Brazil_590169_EPIISL392602_2019_H1N1	South America	590169-IAL	Human	2019	H1N1
HA	A_4_Human_Brazil_592_EPIISL271523_2015_H1N1	South America	592	Human	2015	H1N1
HA	A_4_Human_Brazil_6326_EPIISL316735_2018_H1N1	South America	6326	Human	2018	H1N1
HA	A_4_Human_Brazil_6340_EPIISL330411_2018_H1N1	South America	6340	Human	2018	H1N1
HA	A_4_Human_Brazil_653_EPIISL395468_2019_H1N1	South America	653	Human	2019	H1N1
HA	A_4_Human_Brazil_70277702_EPIISL392615_2019_H1N1	South America	70277702-IAL	Human	2019	H1N1
HA	A_4_Human_Brazil_71_EPIISL271631_2016_H1N1	South America	71	Human	2016	H1N1
HA	A_4_Human_Brazil_7250_EPIISL128966_2012_H1N1	South America	7250	Human	2012	H1N1
HA	A_4_Human_Brazil_7372_EPIISL129700_2012_H1N1	South America	7372	Human	2012	H1N1
HA	A_4_Human_Brazil_764_EPIISL35003_2009_H1N1	South America	764	Human	2009	H1N1
HA	A_4_Human_Brazil_8091_EPIISL223218_2016_H1N1	South America	8091	Human	2016	H1N1
HA	A_4_Human_Brazil_8274_EPIISL517698_2020_H1N1	South America	8274	Human	2020	H1N1
HA	A_4_Human_Brazil_8394_EPIISL288724_2016_H1N1	South America	8394	Human	2016	H1N1
HA	A_4_Human_Brazil_85_EPIISL271607_2016_H1N1	South America	85	Human	2016	H1N1
HA	A_4_Human_Brazil_854359_EPIISL392599_2019_H1N1	South America	854359-IAL	Human	2019	H1N1
HA	A_4_Human_Brazil_859963_EPIISL392607_2019_H1N1	South America	859963-IAL	Human	2019	H1N1
HA	A_4_Human_Brazil_86_EPIISL227459_2016_H1N1	South America	86	Human	2016	H1N1
HA	A_4_Human_Brazil_865_EPIISL321297_2018_H1N1	South America	865	Human	2018	H1N1
HA	A_4_Human_Brazil_867540_EPIISL392604_2019_H1N1	South America	867540-IAL	Human	2019	H1N1
HA	A_4_Human_Brazil_87_EPIISL271609_2016_H1N1	South America	87	Human	2016	H1N1
HA	A_4_Human_Brazil_8914_EPIISL329899_2018_H1N1	South America	8914	Human	2018	H1N1
HA	A_4_Human_Brazil_90_EPIISL271611_2016_H1N1	South America	90	Human	2016	H1N1
HA	A_4_Human_Brazil_9041_EPIISL241699_2016_H1N1	South America	9041	Human	2016	H1N1
HA	A_4_Human_Brazil_91_EPIISL271612_2016_H1N1	South America	91	Human	2016	H1N1
HA	A_4_Human_Brazil_9391_EPIISL232166_2016_H1N1	South America	9391	Human	2016	H1N1
HA	A_4_Human_Brazil_96_EPIISL271617_2016_H1N1	South America	96	Human	2016	H1N1
HA	A_4_Human_Brazil_C5006_EPIISL6825319_2020_H1N1	South America	C5006	Human	2020	H1N1
HA	A_4_Human_Brazil_C5008_EPIISL6825323_2020_H1N1	South America	C5008	Human	2020	H1N1
HA	A_4_Human_Brazil_C5011_EPIISL6825404_2020_H1N1	South America	C5011	Human	2020	H1N1
HA	A_4_Human_Chile_11868_EPIISL79367_2010_H1N1	South America	11868	Human	2010	H1N1
HA	A_4_Human_Chile_12224_EPIISL233070_2016_H1N1	South America	12224	Human	2016	H1N1
HA	A_4_Human_Chile_16343_EPIISL499060_2020_H1N1	South America	16343	Human	2020	H1N1
HA	A_4_Human_Chile_16343_EPIISL512120_2020_H1N1	South America	16343	Human	2020	H1N1
HA	A_4_Human_Chile_17389_EPIISL79713_2010_H1N1	South America	17389	Human	2010	H1N1
HA	A_4_Human_Chile_19115_EPIISL499058_2020_H1N1	South America	19115	Human	2020	H1N1
HA	A_4_Human_Chile_1980_EPIISL404846_2019_H1N1	South America	1980	Human	2019	H1N1
HA	A_4_Human_Chile_2012_EPIISL512121_2020_H1N1	South America	2012	Human	2020	H1N1
HA	A_4_Human_Chile_20508_EPIISL233484_2016_H1N1	South America	20508	Human	2016	H1N1
HA	A_4_Human_Chile_21844_EPIISL227478_2016_H1N1	South America	21844	Human	2016	H1N1
HA	A_4_Human_Chile_2407_EPIISL32473_2009_H1N1	South America	2407	Human	2009	H1N1
HA	A_4_Human_Chile_293_EPIISL93608_2011_H1N1	South America	293	Human	2011	H1N1
HA	A_4_Human_Chile_30513_EPIISL227483_2016_H1N1	South America	30513	Human	2016	H1N1
HA	A_4_Human_Chile_31710_EPIISL230419_2016_H1N1	South America	31710	Human	2016	H1N1
HA	A_4_Human_Chile_38403_EPIISL378012_2019_H1N1	South America	38403	Human	2019	H1N1
HA	A_4_Human_Chile_39746_EPIISL194840_2015_H1N1	South America	39746	Human	2015	H1N1
HA	A_4_Human_Chile_39750_EPIISL234632_2015_H1N1	South America	39750	Human	2015	H1N1
HA	A_4_Human_Chile_41384_EPIISL367489_2019_H1N1	South America	41384	Human	2019	H1N1
HA	A_4_Human_Chile_43843_EPIISL322134_2018_H1N1	South America	43843	Human	2018	H1N1
HA	A_4_Human_Chile_44137_EPIISL381880_2019_H1N1	South America	44137	Human	2019	H1N1
HA	A_4_Human_Chile_44218_EPIISL367492_2019_H1N1	South America	44218	Human	2019	H1N1
HA	A_4_Human_Chile_44319_EPIISL194830_2015_H1N1	South America	44319	Human	2015	H1N1
HA	A_4_Human_Chile_44319_EPIISL200781_2015_H1N1	South America	44319	Human	2015	H1N1
HA	A_4_Human_Chile_44489_EPIISL367493_2019_H1N1	South America	44489	Human	2019	H1N1
HA	A_4_Human_Chile_45736_EPIISL367495_2019_H1N1	South America	45736	Human	2019	H1N1
HA	A_4_Human_Chile_45738_EPIISL367497_2019_H1N1	South America	45738	Human	2019	H1N1
HA	A_4_Human_Chile_45996_EPIISL232736_2016_H1N1	South America	45996	Human	2016	H1N1
HA	A_4_Human_Chile_46965_EPIISL145635_2013_H1N1	South America	46965	Human	2013	H1N1
HA	A_4_Human_Chile_47572_EPIISL381881_2019_H1N1	South America	47572	Human	2019	H1N1
HA	A_4_Human_Chile_47588_EPIISL367510_2019_H1N1	South America	47588	Human	2019	H1N1
HA	A_4_Human_Chile_47949_EPIISL367511_2019_H1N1	South America	47949	Human	2019	H1N1
HA	A_4_Human_Chile_47966_EPIISL367514_2019_H1N1	South America	47966	Human	2019	H1N1
HA	A_4_Human_Chile_47975_EPIISL367516_2019_H1N1	South America	47975	Human	2019	H1N1
HA	A_4_Human_Chile_48354_EPIISL367518_2019_H1N1	South America	48354	Human	2019	H1N1
HA	A_4_Human_Chile_48360_EPIISL367519_2019_H1N1	South America	48360	Human	2019	H1N1
HA	A_4_Human_Chile_49007_EPIISL390321_2019_H1N1	South America	49007	Human	2019	H1N1
HA	A_4_Human_Chile_50450_EPIISL367527_2019_H1N1	South America	50450	Human	2019	H1N1
HA	A_4_Human_Chile_50486_EPIISL367529_2019_H1N1	South America	50486	Human	2019	H1N1
HA	A_4_Human_Chile_50491_EPIISL367530_2019_H1N1	South America	50491	Human	2019	H1N1
HA	A_4_Human_Chile_51038_EPIISL381882_2019_H1N1	South America	51038	Human	2019	H1N1
HA	A_4_Human_Chile_51086_EPIISL367535_2019_H1N1	South America	51086	Human	2019	H1N1
HA	A_4_Human_Chile_51105_EPIISL381856_2019_H1N1	South America	51105	Human	2019	H1N1
HA	A_4_Human_Chile_51140_EPIISL381857_2019_H1N1	South America	51140	Human	2019	H1N1
HA	A_4_Human_Chile_51142_EPIISL367539_2019_H1N1	South America	51142	Human	2019	H1N1
HA	A_4_Human_Chile_51370_EPIISL233031_2016_H1N1	South America	51370	Human	2016	H1N1
HA	A_4_Human_Chile_51537_EPIISL233032_2016_H1N1	South America	51537	Human	2016	H1N1
HA	A_4_Human_Chile_51756_EPIISL381885_2019_H1N1	South America	51756	Human	2019	H1N1
HA	A_4_Human_Chile_51970_EPIISL367540_2019_H1N1	South America	51970	Human	2019	H1N1
HA	A_4_Human_Chile_52469_EPIISL381858_2019_H1N1	South America	52469	Human	2019	H1N1
HA	A_4_Human_Chile_52554_EPIISL321291_2018_H1N1	South America	52554	Human	2018	H1N1
HA	A_4_Human_Chile_52554_EPIISL329870_2018_H1N1	South America	52554	Human	2018	H1N1
HA	A_4_Human_Chile_52767_EPIISL381900_2019_H1N1	South America	52767	Human	2019	H1N1
HA	A_4_Human_Chile_53115_EPIISL381862_2019_H1N1	South America	53115	Human	2019	H1N1
HA	A_4_Human_Chile_53503_EPIISL381864_2019_H1N1	South America	53503	Human	2019	H1N1
HA	A_4_Human_Chile_53707_EPIISL381871_2019_H1N1	South America	53707	Human	2019	H1N1
HA	A_4_Human_Chile_53725_EPIISL381890_2019_H1N1	South America	53725	Human	2019	H1N1
HA	A_4_Human_Chile_53730_EPIISL381891_2019_H1N1	South America	53730	Human	2019	H1N1
HA	A_4_Human_Chile_54897_EPIISL381908_2019_H1N1	South America	54897	Human	2019	H1N1
HA	A_4_Human_Chile_54898_EPIISL403466_2019_H1N1	South America	54898	Human	2019	H1N1
HA	A_4_Human_Chile_54900_EPIISL381909_2019_H1N1	South America	54900	Human	2019	H1N1
HA	A_4_Human_Chile_54918_EPIISL381915_2019_H1N1	South America	54918	Human	2019	H1N1
HA	A_4_Human_Chile_54921_EPIISL381913_2019_H1N1	South America	54921	Human	2019	H1N1
HA	A_4_Human_Chile_55592_EPIISL381874_2019_H1N1	South America	55592	Human	2019	H1N1
HA	A_4_Human_Chile_55780_EPIISL381959_2019_H1N1	South America	55780	Human	2019	H1N1
HA	A_4_Human_Chile_55851_EPIISL381961_2019_H1N1	South America	55851	Human	2019	H1N1
HA	A_4_Human_Chile_55872_EPIISL403467_2019_H1N1	South America	55872	Human	2019	H1N1
HA	A_4_Human_Chile_56384_EPIISL403468_2019_H1N1	South America	56384	Human	2019	H1N1
HA	A_4_Human_Chile_56387_EPIISL381999_2019_H1N1	South America	56387	Human	2019	H1N1
HA	A_4_Human_Chile_56388_EPIISL382000_2019_H1N1	South America	56388	Human	2019	H1N1
HA	A_4_Human_Chile_57426_EPIISL381963_2019_H1N1	South America	57426	Human	2019	H1N1
HA	A_4_Human_Chile_57427_EPIISL381964_2019_H1N1	South America	57427	Human	2019	H1N1
HA	A_4_Human_Chile_57431_EPIISL381965_2019_H1N1	South America	57431	Human	2019	H1N1
HA	A_4_Human_Chile_57506_EPIISL381967_2019_H1N1	South America	57506	Human	2019	H1N1
HA	A_4_Human_Chile_57528_EPIISL381972_2019_H1N1	South America	57528	Human	2019	H1N1
HA	A_4_Human_Chile_58208_EPIISL381973_2019_H1N1	South America	58208	Human	2019	H1N1
HA	A_4_Human_Chile_58209_EPIISL381974_2019_H1N1	South America	58209	Human	2019	H1N1
HA	A_4_Human_Chile_59127_EPIISL382002_2019_H1N1	South America	59127	Human	2019	H1N1
HA	A_4_Human_Chile_60359_EPIISL381983_2019_H1N1	South America	60359	Human	2019	H1N1
HA	A_4_Human_Chile_60421_EPIISL382003_2019_H1N1	South America	60421	Human	2019	H1N1
HA	A_4_Human_Chile_60484_EPIISL381986_2019_H1N1	South America	60484	Human	2019	H1N1
HA	A_4_Human_Chile_61040_EPIISL382009_2019_H1N1	South America	61040	Human	2019	H1N1
HA	A_4_Human_Chile_61042_EPIISL403470_2019_H1N1	South America	61042	Human	2019	H1N1
HA	A_4_Human_Chile_61054_EPIISL382012_2019_H1N1	South America	61054	Human	2019	H1N1
HA	A_4_Human_Chile_61072_EPIISL382018_2019_H1N1	South America	61072	Human	2019	H1N1
HA	A_4_Human_Chile_61656_EPIISL382023_2019_H1N1	South America	61656	Human	2019	H1N1
HA	A_4_Human_Chile_61756_EPIISL390331_2019_H1N1	South America	61756	Human	2019	H1N1
HA	A_4_Human_Chile_62357_EPIISL382024_2019_H1N1	South America	62357	Human	2019	H1N1
HA	A_4_Human_Chile_63241_EPIISL382028_2019_H1N1	South America	63241	Human	2019	H1N1
HA	A_4_Human_Chile_63424_EPIISL381994_2019_H1N1	South America	63424	Human	2019	H1N1
HA	A_4_Human_Chile_63718_EPIISL386948_2019_H1N1	South America	63718	Human	2019	H1N1
HA	A_4_Human_Chile_6375_EPIISL304370_2018_H1N1	South America	6375	Human	2018	H1N1
HA	A_4_Human_Chile_6404_EPIISL512123_2020_H1N1	South America	6404	Human	2020	H1N1
HA	A_4_Human_Chile_64520_EPIISL386936_2019_H1N1	South America	64520	Human	2019	H1N1
HA	A_4_Human_Chile_64802_EPIISL403473_2019_H1N1	South America	64802	Human	2019	H1N1
HA	A_4_Human_Chile_64934_EPIISL386942_2019_H1N1	South America	64934	Human	2019	H1N1
HA	A_4_Human_Chile_64935_EPIISL386943_2019_H1N1	South America	64935	Human	2019	H1N1
HA	A_4_Human_Chile_64936_EPIISL386944_2019_H1N1	South America	64936	Human	2019	H1N1
HA	A_4_Human_Chile_64937_EPIISL386945_2019_H1N1	South America	64937	Human	2019	H1N1
HA	A_4_Human_Chile_64938_EPIISL386946_2019_H1N1	South America	64938	Human	2019	H1N1
HA	A_4_Human_Chile_6536_EPIISL60789_2009_H1N1	South America	6536	Human	2009	H1N1
HA	A_4_Human_Chile_68954_EPIISL213109_2015_H1N1	South America	68954	Human	2015	H1N1
HA	A_4_Human_Chile_73027_EPIISL213111_2015_H1N1	South America	73027	Human	2015	H1N1
HA	A_4_Human_Chile_82819_EPIISL403664_2019_H1N1	South America	82819	Human	2019	H1N1
HA	A_4_Human_Chile_85815_EPIISL403666_2019_H1N1	South America	85815	Human	2019	H1N1
HA	A_4_Human_Chile_8976_EPIISL33575_2009_H1N1	South America	8976	Human	2009	H1N1
HA	A_4_Human_Colombia_1157_EPIISL242675_2016_H1N1	South America	1157	Human	2016	H1N1
HA	A_4_Human_Colombia_1359_EPIISL190443_2015_H1N1	South America	1359	Human	2015	H1N1
HA	A_4_Human_Colombia_1457_EPIISL190445_2015_H1N1	South America	1457	Human	2015	H1N1
HA	A_4_Human_Colombia_2259_EPIISL351853_2018_H1N1	South America	2259	Human	2018	H1N1
HA	A_4_Human_Colombia_2463_EPIISL342324_2018_H1N1	South America	2463	Human	2018	H1N1
HA	A_4_Human_Colombia_3552_EPIISL362283_2019_H1N1	South America	3552	Human	2019	H1N1
HA	A_4_Human_Colombia_4522_EPIISL190442_2015_H1N1	South America	4522	Human	2015	H1N1
HA	A_4_Human_Colombia_7399_EPIISL409170_2019_H1N1	South America	7399	Human	2019	H1N1
HA	A_4_Human_Colombia_7735_EPIISL312921_2018_H1N1	South America	7735	Human	2018	H1N1
HA	A_4_Human_Colombia_7741_EPIISL312922_2018_H1N1	South America	7741	Human	2018	H1N1
HA	A_4_Human_Colombia_7779_EPIISL79705_2010_H1N1	South America	7779	Human	2010	H1N1
HA	A_4_Human_Colombia_7886_EPIISL312924_2018_H1N1	South America	7886	Human	2018	H1N1
HA	A_4_Human_Colombia_8170_EPIISL312918_2018_H1N1	South America	8170	Human	2018	H1N1
HA	A_4_Human_Colombia_8237_EPIISL312916_2018_H1N1	South America	8237	Human	2018	H1N1
HA	A_4_Human_Colombia_9914_EPIISL241742_2016_H1N1	South America	9914	Human	2016	H1N1
HA	A_4_Human_Colombia_WR0090N_EPIISL61785_2009_H1N1	South America	WR0090N	Human	2009	H1N1
HA	A_4_Human_Ecuador_14_EPIISL300087_2018_H1N1	South America	14	Human	2018	H1N1
HA	A_4_Human_Ecuador_2019_EPIISL404489_2019_H1N1	South America	2019	Human	2019	H1N1
HA	A_4_Human_Ecuador_229_EPIISL402570_2019_H1N1	South America	229	Human	2019	H1N1
HA	A_4_Human_Ecuador_2495_EPIISL299993_2017_H1N1	South America	2495	Human	2017	H1N1
HA	A_4_Human_Ecuador_262_EPIISL302980_2018_H1N1	South America	262	Human	2018	H1N1
HA	A_4_Human_Ecuador_2953_EPIISL314049_2017_H1N1	South America	2953	Human	2017	H1N1
HA	A_4_Human_Ecuador_3158_EPIISL320253_2018_H1N1	South America	3158	Human	2018	H1N1
HA	A_4_Human_Ecuador_3491_EPIISL346035_2018_H1N1	South America	3491	Human	2018	H1N1
HA	A_4_Human_Ecuador_3670_EPIISL300082_2017_H1N1	South America	3670	Human	2017	H1N1
HA	A_4_Human_Ecuador_3904_EPIISL320245_2018_H1N1	South America	3904	Human	2018	H1N1
HA	A_4_Human_Ecuador_4345_EPIISL637238_2019_H1N1	South America	4345	Human	2019	H1N1
HA	A_4_Human_Ecuador_7261_EPIISL320251_2018_H1N1	South America	7261	Human	2018	H1N1
HA	A_4_Human_Ecuador_7643_EPIISL391214_2019_H1N1	South America	7643	Human	2019	H1N1
HA	A_4_Human_Ecuador_815_EPIISL349808_2018_H1N1	South America	815	Human	2018	H1N1
HA	A_4_Human_Ecuador_902_EPIISL637245_2020_H1N1	South America	902	Human	2020	H1N1
HA	A_4_Human_Ecuador_948_EPIISL637241_2020_H1N1	South America	948	Human	2020	H1N1
HA	A_4_Human_Ecuador_WR1589N_EPIISL78833_2009_H1N1	South America	WR1589N	Human	2009	H1N1
HA	A_4_Human_FrenchGuiana_2045_EPIISL233502_2016_H1N1	South America	2045	Human	2016	H1N1
HA	A_4_Human_FrenchGuiana_4138_EPIISL162648_2014_H1N1	South America	4138	Human	2014	H1N1
HA	A_4_Human_FrenchGuiana_6135_EPIISL197566_2015_H1N1	South America	6135	Human	2015	H1N1
HA	A_4_Human_Guyana_1881_EPIISL353967_2019_H1N1	South America	1881	Human	2019	H1N1
HA	A_4_Human_Guyana_1882_EPIISL353968_2019_H1N1	South America	1882	Human	2019	H1N1
HA	A_4_Human_Guyana_332_EPIISL14035954_2022_H1N1	South America	332	Human	2022	H1N1
HA	A_4_Human_Guyana_352_EPIISL487486_2020_H1N1	South America	352	Human	2020	H1N1
HA	A_4_Human_Guyana_364_EPIISL14035951_2022_H1N1	South America	364	Human	2022	H1N1
HA	A_4_Human_Guyana_401_EPIISL487483_2020_H1N1	South America	401	Human	2020	H1N1
HA	A_4_Human_Guyana_652_EPIISL321287_2018_H1N1	South America	652	Human	2018	H1N1
HA	A_4_Human_Paraguay_0021_EPIISL232129_2016_H1N1	South America	0021	Human	2016	H1N1
HA	A_4_Human_Paraguay_0312_EPIISL232692_2016_H1N1	South America	0312	Human	2016	H1N1
HA	A_4_Human_Paraguay_17_EPIISL149777_2013_H1N1	South America	17	Human	2013	H1N1
HA	A_4_Human_Paraguay_177_EPIISL127851_2012_H1N1	South America	177	Human	2012	H1N1
HA	A_4_Human_Paraguay_185_EPIISL125942_2012_H1N1	South America	185	Human	2012	H1N1
HA	A_4_Human_Paraguay_1876_EPIISL195818_2015_H1N1	South America	1876	Human	2015	H1N1
HA	A_4_Human_Paraguay_188_EPIISL101586_2011_H1N1	South America	188	Human	2011	H1N1
HA	A_4_Human_Paraguay_233_EPIISL125896_2012_H1N1	South America	233	Human	2012	H1N1
HA	A_4_Human_Paraguay_3711_EPIISL321971_2018_H1N1	South America	3711	Human	2018	H1N1
HA	A_4_Human_Paraguay_6940_EPIISL377810_2019_H1N1	South America	6940	Human	2019	H1N1
HA	A_4_Human_Paraguay_6987_EPIISL210336_2015_H1N1	South America	6987	Human	2015	H1N1
HA	A_4_Human_Paraguay_8203_EPIISL195827_2015_H1N1	South America	8203	Human	2015	H1N1
HA	A_4_Human_Paraguay_8569_EPIISL232691_2016_H1N1	South America	8569	Human	2016	H1N1
HA	A_4_Human_Paraguay_9969_EPIISL377983_2019_H1N1	South America	9969	Human	2019	H1N1
HA	A_4_Human_Peru_11_EPIISL192642_2015_H1N1	South America	11	Human	2015	H1N1
HA	A_4_Human_Peru_2318_EPIISL319826_2018_H1N1	South America	2318	Human	2018	H1N1
HA	A_4_Human_Peru_2619_EPIISL400929_2019_H1N1	South America	2619	Human	2019	H1N1
HA	A_4_Human_Peru_2918_EPIISL319809_2018_H1N1	South America	2918	Human	2018	H1N1
HA	A_4_Human_Peru_45918_EPIISL321972_2018_H1N1	South America	45918	Human	2018	H1N1
HA	A_4_Human_Peru_56_EPIISL202367_2015_H1N1	South America	56	Human	2015	H1N1
HA	A_4_Human_Peru_58_EPIISL202368_2015_H1N1	South America	58	Human	2015	H1N1
HA	A_4_Human_Peru_5919_EPIISL393609_2019_H1N1	South America	5919	Human	2019	H1N1
HA	A_4_Human_Peru_59818_EPIISL321975_2018_H1N1	South America	59818	Human	2018	H1N1
HA	A_4_Human_Peru_6216_EPIISL409524_2019_H1N1	South America	6216	Human	2019	H1N1
HA	A_4_Human_Peru_6719_EPIISL400935_2019_H1N1	South America	6719	Human	2019	H1N1
HA	A_4_Human_Peru_7096_EPIISL148730_2013_H1N1	South America	7096	Human	2013	H1N1
HA	A_4_Human_Peru_7118_EPIISL319806_2018_H1N1	South America	7118	Human	2018	H1N1
HA	A_4_Human_Peru_7218_EPIISL319813_2018_H1N1	South America	7218	Human	2018	H1N1
HA	A_4_Human_Peru_7418_EPIISL319807_2018_H1N1	South America	7418	Human	2018	H1N1
HA	A_4_Human_Peru_8109_EPIISL70320_2009_H1N1	South America	8109	Human	2009	H1N1
HA	A_4_Human_Peru_9716_EPIISL248184_2016_H1N1	South America	9716	Human	2016	H1N1
HA	A_4_Human_Suriname_02_EPIISL33586_2009_H1N1	South America	02	Human	2009	H1N1
HA	A_4_Human_Suriname_0206_EPIISL330862_2018_H1N1	South America	0206	Human	2018	H1N1
HA	A_4_Human_Suriname_0252_EPIISL330872_2018_H1N1	South America	0252	Human	2018	H1N1
HA	A_4_Human_Suriname_0409_EPIISL471578_2020_H1N1	South America	0409	Human	2020	H1N1
HA	A_4_Human_Suriname_0777_EPIISL73793_2010_H1N1	South America	0777	Human	2010	H1N1
HA	A_4_Human_Suriname_1012_EPIISL449744_2019_H1N1	South America	1012	Human	2019	H1N1
HA	A_4_Human_Suriname_1544_EPIISL253048_2016_H1N1	South America	1544	Human	2016	H1N1
HA	A_4_Human_Suriname_617_EPIISL368145_2019_H1N1	South America	617	Human	2019	H1N1
HA	A_4_Human_Suriname_620_EPIISL390311_2019_H1N1	South America	620	Human	2019	H1N1
HA	A_4_Human_Uruguay_137_EPIISL330185_2018_H1N1	South America	137	Human	2018	H1N1
HA	A_4_Human_Uruguay_168_EPIISL235024_2016_H1N1	South America	168	Human	2016	H1N1
HA	A_4_Human_Uruguay_253_EPIISL380118_2019_H1N1	South America	253	Human	2019	H1N1
HA	A_4_Human_Uruguay_255_EPIISL235026_2016_H1N1	South America	255	Human	2016	H1N1
HA	A_4_Human_Uruguay_255_EPIISL380115_2019_H1N1	South America	255	Human	2019	H1N1
HA	A_4_Human_Uruguay_257_EPIISL380119_2019_H1N1	South America	257	Human	2019	H1N1
HA	A_4_Human_Uruguay_257_EPIISL398996_2019_H1N1	South America	257	Human	2019	H1N1
HA	A_4_Human_Uruguay_277_EPIISL380120_2019_H1N1	South America	277	Human	2019	H1N1
HA	A_4_Human_Uruguay_279_EPIISL145630_2013_H1N1	South America	279	Human	2013	H1N1
HA	A_4_Human_Uruguay_298_EPIISL380121_2019_H1N1	South America	298	Human	2019	H1N1
HA	A_4_Human_Uruguay_307_EPIISL232728_2016_H1N1	South America	307	Human	2016	H1N1
HA	A_4_Human_Uruguay_307_EPIISL237489_2016_H1N1	South America	307	Human	2016	H1N1
HA	A_4_Human_Uruguay_317_EPIISL232729_2016_H1N1	South America	317	Human	2016	H1N1
HA	A_4_Human_Uruguay_320_EPIISL380122_2019_H1N1	South America	320	Human	2019	H1N1
HA	A_4_Human_Uruguay_379_EPIISL166698_2014_H1N1	South America	379	Human	2014	H1N1
HA	A_4_Human_Uruguay_516_EPIISL330183_2018_H1N1	South America	516	Human	2018	H1N1
HA	A_4_Human_Uruguay_538_EPIISL145627_2013_H1N1	South America	538	Human	2013	H1N1
HA	A_4_Human_Uruguay_95_EPIISL232725_2016_H1N1	South America	95	Human	2016	H1N1
HA	A_4_Human_Venezuela_10_EPIISL145261_2013_H1N1	South America	10	Human	2013	H1N1
HA	A_4_Human_Venezuela_10_EPIISL321945_2018_H1N1	South America	10	Human	2018	H1N1
HA	A_4_Human_Venezuela_27_EPIISL353432_2018_H1N1	South America	27	Human	2018	H1N1
HA	A_4_Human_Venezuela_27_EPIISL84156_2010_H1N1	South America	27	Human	2010	H1N1
HA	A_4_Human_Venezuela_34_EPIISL348092_2018_H1N1	South America	34	Human	2018	H1N1
HA	A_4_Swine_Argentina_31215_EPIISL69089_2009_H1N1	South America	SAGiles-31215	Swine	2009	H1N1
HA	A_5_Human_Argentina_12508_CY047754_2009_H1N1	South America	12508	Human	2009	H1N1
HA	A_5_Human_Argentina_14044_CY047764_2009_H1N1	South America	14044	Human	2009	H1N1
HA	A_5_Human_Argentina_14192_CY047766_2009_H1N1	South America	14192	Human	2009	H1N1
HA	A_5_Human_Argentina_14591_CY047770_2009_H1N1	South America	14591	Human	2009	H1N1
HA	A_5_Human_Argentina_15765_CY047772_2009_H1N1	South America	15765	Human	2009	H1N1
HA	A_5_Human_Argentina_7649_CY047779_2009_H1N1	South America	7649	Human	2009	H1N1
HA	A_5_Human_Argentina_7937_CY047795_2009_H1N1	South America	7937	Human	2009	H1N1
HA	A_5_Human_Argentina_7967_CY047811_2009_H1N1	South America	7967	Human	2009	H1N1
HA	A_5_Human_Argentina_8551_CY047835_2009_H1N1	South America	8551	Human	2009	H1N1
HA	A_5_Human_Argentina_8574_CY047843_2009_H1N1	South America	8574	Human	2009	H1N1
HA	A_5_Human_Argentina_8673_CY047851_2009_H1N1	South America	8673	Human	2009	H1N1
HA	A_5_Human_Argentina_8989_CY047859_2009_H1N1	South America	8989	Human	2009	H1N1
HA	A_5_Human_Argentina_8994_CY047867_2009_H1N1	South America	8994	Human	2009	H1N1
HA	A_5_Human_Argentina_9384_CY047899_2009_H1N1	South America	9384	Human	2009	H1N1
HA	A_5_Human_Argentina_9579_CY047923_2009_H1N1	South America	9579	Human	2009	H1N1
HA	A_5_Human_Argentina_9583_CY047931_2009_H1N1	South America	9583	Human	2009	H1N1
HA	A_5_Human_Argentina_9705_CY047955_2009_H1N1	South America	9705	Human	2009	H1N1
HA	A_5_Human_Argentina_HNRG102_CY061326_2010_H1N1	South America	HNRG102	Human	2010	H1N1
HA	A_5_Human_Argentina_HNRG104_CY061347_2009_H1N1	South America	HNRG104	Human	2009	H1N1
HA	A_5_Human_Argentina_HNRG106_CY061369_2009_H1N1	South America	HNRG106	Human	2009	H1N1
HA	A_5_Human_Argentina_HNRG15_CY053904_2009_H1N1	South America	HNRG15	Human	2009	H1N1
HA	A_5_Human_Argentina_HNRG16_CY053907_2009_H1N1	South America	HNRG16	Human	2009	H1N1
HA	A_5_Human_Argentina_HNRG20_CY053916_2009_H1N1	South America	HNRG20	Human	2009	H1N1
HA	A_5_Human_Argentina_HNRG23_CY053922_2009_H1N1	South America	HNRG23	Human	2009	H1N1
HA	A_5_Human_Argentina_HNRG36_CY053945_2009_H1N1	South America	HNRG36	Human	2009	H1N1
HA	A_5_Human_Argentina_HNRG37_CY053947_2009_H1N1	South America	HNRG37	Human	2009	H1N1
HA	A_5_Human_Argentina_HNRG5_CY053971_2009_H1N1	South America	HNRG5	Human	2009	H1N1
HA	A_5_Human_Argentina_HNRG66_CY074053_2009_H1N1	South America	HNRG66	Human	2009	H1N1
HA	A_5_Human_Argentina_HNRG82_CY061537_2009_H1N1	South America	HNRG82	Human	2009	H1N1
HA	A_5_Human_Bolivia_111_KF612088_2012_H1N1	South America	111	Human	2012	H1N1
HA	A_5_Human_Bolivia_181_KF612087_2011_H1N1	South America	181	Human	2011	H1N1
HA	A_5_Human_Bolivia_2083_KF612081_2011_H1N1	South America	2083	Human	2011	H1N1
HA	A_5_Human_Bolivia_223_KF612086_2011_H1N1	South America	223	Human	2011	H1N1
HA	A_5_Human_Bolivia_4613_KF612084_2011_H1N1	South America	4613	Human	2011	H1N1
HA	A_5_Human_Bolivia_5_KF612095_2010_H1N1	South America	5	Human	2010	H1N1
HA	A_5_Human_Bolivia_5214_KF612090_2011_H1N1	South America	5214	Human	2011	H1N1
HA	A_5_Human_Bolivia_541_KF612091_2012_H1N1	South America	541	Human	2012	H1N1
HA	A_5_Human_Bolivia_5873_KF612099_2011_H1N1	South America	5873	Human	2011	H1N1
HA	A_5_Human_Bolivia_7941_KF612082_2011_H1N1	South America	7941	Human	2011	H1N1
HA	A_5_Human_Bolivia_7992_KF612085_2011_H1N1	South America	7992	Human	2011	H1N1
HA	A_5_Human_Bolivia_831_KF612089_2012_H1N1	South America	831	Human	2012	H1N1
HA	A_5_Human_Bolivia_87212_KF612098_2009_H1N1	South America	87212	Human	2009	H1N1
HA	A_5_Human_Bolivia_9083_KF612083_2011_H1N1	South America	9083	Human	2011	H1N1
HA	A_5_Human_Bolivia_995_KF612097_2010_H1N1	South America	995	Human	2010	H1N1
HA	A_5_Human_Brazil_114930_KF041867_2011_H1N1	South America	114930	Human	2011	H1N1
HA	A_5_Human_Brazil_115_CY072074_2010_H1N1	South America	115	Human	2010	H1N1
HA	A_5_Human_Brazil_117_CY103912_2009_H1N1	South America	117	Human	2009	H1N1
HA	A_5_Human_Brazil_117896_KF041871_2012_H1N1	South America	117896	Human	2012	H1N1
HA	A_5_Human_Brazil_118464_KF041873_2012_H1N1	South America	118464	Human	2012	H1N1
HA	A_5_Human_Brazil_119_CY072075_2010_H1N1	South America	119	Human	2010	H1N1
HA	A_5_Human_Brazil_119139_KF041881_2012_H1N1	South America	119139	Human	2012	H1N1
HA	A_5_Human_Brazil_12074_HM624016_2010_H1N1	South America	12074	Human	2010	H1N1
HA	A_5_Human_Brazil_122686_KF041892_2013_H1N1	South America	122686	Human	2013	H1N1
HA	A_5_Human_Brazil_122687_KF041893_2013_H1N1	South America	122687	Human	2013	H1N1
HA	A_5_Human_Brazil_126_CY103913_2009_H1N1	South America	126	Human	2009	H1N1
HA	A_5_Human_Brazil_12606_CY060444_2009_H1N1	South America	12606	Human	2009	H1N1
HA	A_5_Human_Brazil_129046IEC_KP067773_2014_H1N1	South America	129046-IEC	Human	2014	H1N1
HA	A_5_Human_Brazil_129055IEC_KP067772_2014_H1N1	South America	129055-IEC	Human	2014	H1N1
HA	A_5_Human_Brazil_129220IEC_KP067771_2014_H1N1	South America	129220-IEC	Human	2014	H1N1
HA	A_5_Human_Brazil_129249IEC_KP067769_2014_H1N1	South America	129249-IEC	Human	2014	H1N1
HA	A_5_Human_Brazil_129359IEC_KP067768_2014_H1N1	South America	129359-IEC	Human	2014	H1N1
HA	A_5_Human_Brazil_129362IEC_KP067766_2014_H1N1	South America	129362-IEC	Human	2014	H1N1
HA	A_5_Human_Brazil_129363IEC_KP067765_2014_H1N1	South America	129363-IEC	Human	2014	H1N1
HA	A_5_Human_Brazil_129415IEC_KP067764_2014_H1N1	South America	129415-IEC	Human	2014	H1N1
HA	A_5_Human_Brazil_129423IEC_KP067763_2014_H1N1	South America	129423-IEC	Human	2014	H1N1
HA	A_5_Human_Brazil_129424IEC_KP067762_2014_H1N1	South America	129424-IEC	Human	2014	H1N1
HA	A_5_Human_Brazil_129445IEC_KP067761_2014_H1N1	South America	129445-IEC	Human	2014	H1N1
HA	A_5_Human_Brazil_129504IEC_KP067760_2014_H1N1	South America	129504-IEC	Human	2014	H1N1
HA	A_5_Human_Brazil_129528IEC_KP067759_2014_H1N1	South America	129528-IEC	Human	2014	H1N1
HA	A_5_Human_Brazil_129815IEC_KP067758_2014_H1N1	South America	129815-IEC	Human	2014	H1N1
HA	A_5_Human_Brazil_129919IEC_KP067757_2014_H1N1	South America	129919-IEC	Human	2014	H1N1
HA	A_5_Human_Brazil_129967IEC_KP067756_2014_H1N1	South America	129967-IEC	Human	2014	H1N1
HA	A_5_Human_Brazil_13735_HQ595232_2009_H1N1	South America	13735	Human	2009	H1N1
HA	A_5_Human_Brazil_13922_KF142474_2013_H1N1	South America	13922	Human	2013	H1N1
HA	A_5_Human_Brazil_143_CY072077_2010_H1N1	South America	143	Human	2010	H1N1
HA	A_5_Human_Brazil_14601_CY060447_2009_H1N1	South America	14601	Human	2009	H1N1
HA	A_5_Human_Brazil_14891_JX679212_2012_H1N1	South America	14891	Human	2012	H1N1
HA	A_5_Human_Brazil_15463_HM624015_2010_H1N1	South America	15463	Human	2010	H1N1
HA	A_5_Human_Brazil_15525_CY060445_2009_H1N1	South America	15525	Human	2009	H1N1
HA	A_5_Human_Brazil_160_CY072084_2010_H1N1	South America	160	Human	2010	H1N1
HA	A_5_Human_Brazil_161_CY072085_2010_H1N1	South America	161	Human	2010	H1N1
HA	A_5_Human_Brazil_162_CY072086_2010_H1N1	South America	162	Human	2010	H1N1
HA	A_5_Human_Brazil_166_CY072078_2010_H1N1	South America	166	Human	2010	H1N1
HA	A_5_Human_Brazil_16651_HM601436_2010_H1N1	South America	16651	Human	2010	H1N1
HA	A_5_Human_Brazil_171_CY072079_2010_H1N1	South America	171	Human	2010	H1N1
HA	A_5_Human_Brazil_175_CY103914_2009_H1N1	South America	175	Human	2009	H1N1
HA	A_5_Human_Brazil_177_CY103915_2009_H1N1	South America	177	Human	2009	H1N1
HA	A_5_Human_Brazil_1906171_KF151221_2013_H1N1	South America	1906171	Human	2013	H1N1
HA	A_5_Human_Brazil_1907632_KF151222_2013_H1N1	South America	1907632	Human	2013	H1N1
HA	A_5_Human_Brazil_19279_KF203232_2013_H1N1	South America	19279	Human	2013	H1N1
HA	A_5_Human_Brazil_201_CY072080_2010_H1N1	South America	201	Human	2010	H1N1
HA	A_5_Human_Brazil_2056_GQ414764_2009_H1N1	South America	2056	Human	2009	H1N1
HA	A_5_Human_Brazil_21394_HM624014_2010_H1N1	South America	21394	Human	2010	H1N1
HA	A_5_Human_Brazil_21711_HQ595233_2009_H1N1	South America	21711	Human	2009	H1N1
HA	A_5_Human_Brazil_22205_HQ595290_2010_H1N1	South America	22205	Human	2010	H1N1
HA	A_5_Human_Brazil_2227_HQ595289_2010_H1N1	South America	2227	Human	2010	H1N1
HA	A_5_Human_Brazil_224927_KF196273_2011_H1N1	South America	2-24927	Human	2011	H1N1
HA	A_5_Human_Brazil_2261_GQ414766_2009_H1N1	South America	2261	Human	2009	H1N1
HA	A_5_Human_Brazil_231_CY072087_2010_H1N1	South America	231	Human	2010	H1N1
HA	A_5_Human_Brazil_231_CY103917_2009_H1N1	South America	231	Human	2009	H1N1
HA	A_5_Human_Brazil_23316_HQ595279_2009_H1N1	South America	23316	Human	2009	H1N1
HA	A_5_Human_Brazil_23931_HQ595291_2010_H1N1	South America	23931	Human	2010	H1N1
HA	A_5_Human_Brazil_2459_CY052046_2009_H1N1	South America	2459	Human	2009	H1N1
HA	A_5_Human_Brazil_247_CY103918_2009_H1N1	South America	247	Human	2009	H1N1
HA	A_5_Human_Brazil_25271_KF151215_2013_H1N1	South America	25271	Human	2013	H1N1
HA	A_5_Human_Brazil_2529_CY052045_2009_H1N1	South America	2529	Human	2009	H1N1
HA	A_5_Human_Brazil_266_CY072081_2010_H1N1	South America	266	Human	2010	H1N1
HA	A_5_Human_Brazil_2754447_KC291184_2012_H1N1	South America	2754447	Human	2012	H1N1
HA	A_5_Human_Brazil_277_CY099996_2011_H1N1	South America	277	Human	2011	H1N1
HA	A_5_Human_Brazil_278_CY099997_2011_H1N1	South America	278	Human	2011	H1N1
HA	A_5_Human_Brazil_279_CY099998_2011_H1N1	South America	279	Human	2011	H1N1
HA	A_5_Human_Brazil_28426_KF151216_2013_H1N1	South America	28426	Human	2013	H1N1
HA	A_5_Human_Brazil_28683_KF151219_2013_H1N1	South America	28683	Human	2013	H1N1
HA	A_5_Human_Brazil_28829_KF151217_2013_H1N1	South America	28829	Human	2013	H1N1
HA	A_5_Human_Brazil_29229_KF151220_2013_H1N1	South America	29229	Human	2013	H1N1
HA	A_5_Human_Brazil_29269_HQ595292_2010_H1N1	South America	29269	Human	2010	H1N1
HA	A_5_Human_Brazil_313108_KF151218_2013_H1N1	South America	3-13108	Human	2013	H1N1
HA	A_5_Human_Brazil_31793_KC291185_2012_H1N1	South America	31793	Human	2012	H1N1
HA	A_5_Human_Brazil_360_CY100001_2011_H1N1	South America	360	Human	2011	H1N1
HA	A_5_Human_Brazil_361_CY100002_2011_H1N1	South America	361	Human	2011	H1N1
HA	A_5_Human_Brazil_402_CY103920_2009_H1N1	South America	402	Human	2009	H1N1
HA	A_5_Human_Brazil_409_CY103921_2009_H1N1	South America	409	Human	2009	H1N1
HA	A_5_Human_Brazil_414_CY103922_2009_H1N1	South America	414	Human	2009	H1N1
HA	A_5_Human_Brazil_42_CY103923_2009_H1N1	South America	42	Human	2009	H1N1
HA	A_5_Human_Brazil_43812_GQ414768_2009_H1N1	South America	43812	Human	2009	H1N1
HA	A_5_Human_Brazil_447_CY103925_2009_H1N1	South America	447	Human	2009	H1N1
HA	A_5_Human_Brazil_4509_CY052048_2009_H1N1	South America	4509	Human	2009	H1N1
HA	A_5_Human_Brazil_45221_HQ595293_2010_H1N1	South America	45221	Human	2010	H1N1
HA	A_5_Human_Brazil_45384_KC291186_2012_H1N1	South America	45384	Human	2012	H1N1
HA	A_5_Human_Brazil_458_CY103926_2009_H1N1	South America	458	Human	2009	H1N1
HA	A_5_Human_Brazil_459_CY054283_2009_H1N1	South America	459	Human	2009	H1N1
HA	A_5_Human_Brazil_4597_CY052346_2009_H1N1	South America	4597	Human	2009	H1N1
HA	A_5_Human_Brazil_4707_CY060448_2009_H1N1	South America	4707	Human	2009	H1N1
HA	A_5_Human_Brazil_4772_CY052049_2009_H1N1	South America	4772	Human	2009	H1N1
HA	A_5_Human_Brazil_4782_CY052050_2009_H1N1	South America	4782	Human	2009	H1N1
HA	A_5_Human_Brazil_490_KF700937_2009_H1N1	South America	490	Human	2009	H1N1
HA	A_5_Human_Brazil_490_KF700939_2009_H1N1	South America	490	Human	2009	H1N1
HA	A_5_Human_Brazil_490_KF700940_2009_H1N1	South America	490	Human	2009	H1N1
HA	A_5_Human_Brazil_5007_KC967087_2009_H1N1	South America	5007	Human	2009	H1N1
HA	A_5_Human_Brazil_5090_CY054279_2009_H1N1	South America	5090	Human	2009	H1N1
HA	A_5_Human_Brazil_513_CY103927_2009_H1N1	South America	513	Human	2009	H1N1
HA	A_5_Human_Brazil_51307_HQ595235_2009_H1N1	South America	51307	Human	2009	H1N1
HA	A_5_Human_Brazil_51366_HQ595236_2009_H1N1	South America	51366	Human	2009	H1N1
HA	A_5_Human_Brazil_51533_HQ595237_2009_H1N1	South America	51533	Human	2009	H1N1
HA	A_5_Human_Brazil_518_CY103928_2009_H1N1	South America	518	Human	2009	H1N1
HA	A_5_Human_Brazil_51801_HQ595239_2009_H1N1	South America	51801	Human	2009	H1N1
HA	A_5_Human_Brazil_52064_HQ595294_2010_H1N1	South America	52064	Human	2010	H1N1
HA	A_5_Human_Brazil_52142_HQ595240_2009_H1N1	South America	52142	Human	2009	H1N1
HA	A_5_Human_Brazil_52249_HQ595241_2009_H1N1	South America	52249	Human	2009	H1N1
HA	A_5_Human_Brazil_52863_HQ595295_2010_H1N1	South America	52863	Human	2010	H1N1
HA	A_5_Human_Brazil_52897_HQ595296_2010_H1N1	South America	52897	Human	2010	H1N1
HA	A_5_Human_Brazil_53225_GQ915018_2009_H1N1	South America	53225	Human	2009	H1N1
HA	A_5_Human_Brazil_53511_HQ595297_2010_H1N1	South America	53511	Human	2010	H1N1
HA	A_5_Human_Brazil_53823_GQ915019_2009_H1N1	South America	53823	Human	2009	H1N1
HA	A_5_Human_Brazil_53838_GQ915020_2009_H1N1	South America	53838	Human	2009	H1N1
HA	A_5_Human_Brazil_53845_GQ915021_2009_H1N1	South America	53845	Human	2009	H1N1
HA	A_5_Human_Brazil_5395_CY052347_2009_H1N1	South America	5395	Human	2009	H1N1
HA	A_5_Human_Brazil_54026_HQ595245_2009_H1N1	South America	54026	Human	2009	H1N1
HA	A_5_Human_Brazil_54392_GQ915022_2009_H1N1	South America	54392	Human	2009	H1N1
HA	A_5_Human_Brazil_5470_KF700936_2009_H1N1	South America	5470	Human	2009	H1N1
HA	A_5_Human_Brazil_54987_HQ595298_2010_H1N1	South America	54987	Human	2010	H1N1
HA	A_5_Human_Brazil_55115_GQ915024_2009_H1N1	South America	55115	Human	2009	H1N1
HA	A_5_Human_Brazil_55312_GQ915023_2009_H1N1	South America	55312	Human	2009	H1N1
HA	A_5_Human_Brazil_55565_HQ595246_2009_H1N1	South America	55565	Human	2009	H1N1
HA	A_5_Human_Brazil_565_CY103929_2009_H1N1	South America	565	Human	2009	H1N1
HA	A_5_Human_Brazil_5661_KF700931_2009_H1N1	South America	5661	Human	2009	H1N1
HA	A_5_Human_Brazil_57029_HQ595299_2010_H1N1	South America	57029	Human	2010	H1N1
HA	A_5_Human_Brazil_5772_KC967089_2009_H1N1	South America	5772	Human	2009	H1N1
HA	A_5_Human_Brazil_5773_KC967090_2009_H1N1	South America	5773	Human	2009	H1N1
HA	A_5_Human_Brazil_5826_CY054280_2009_H1N1	South America	5826	Human	2009	H1N1
HA	A_5_Human_Brazil_58686_KC291187_2012_H1N1	South America	58686	Human	2012	H1N1
HA	A_5_Human_Brazil_590_CY103931_2009_H1N1	South America	590	Human	2009	H1N1
HA	A_5_Human_Brazil_5901_KC967084_2009_H1N1	South America	5901	Human	2009	H1N1
HA	A_5_Human_Brazil_59118_HQ595247_2009_H1N1	South America	59118	Human	2009	H1N1
HA	A_5_Human_Brazil_592_CY103932_2009_H1N1	South America	592	Human	2009	H1N1
HA	A_5_Human_Brazil_5922_KF700932_2009_H1N1	South America	5922	Human	2009	H1N1
HA	A_5_Human_Brazil_60208_HQ595249_2009_H1N1	South America	60208	Human	2009	H1N1
HA	A_5_Human_Brazil_609_CY103933_2009_H1N1	South America	609	Human	2009	H1N1
HA	A_5_Human_Brazil_61625_HQ595250_2009_H1N1	South America	61625	Human	2009	H1N1
HA	A_5_Human_Brazil_617634_KF196274_2011_H1N1	South America	6-17634	Human	2011	H1N1
HA	A_5_Human_Brazil_624_CY103934_2009_H1N1	South America	624	Human	2009	H1N1
HA	A_5_Human_Brazil_62652_HQ595252_2009_H1N1	South America	62652	Human	2009	H1N1
HA	A_5_Human_Brazil_64045_HQ595253_2009_H1N1	South America	64045	Human	2009	H1N1
HA	A_5_Human_Brazil_643_CY103935_2009_H1N1	South America	643	Human	2009	H1N1
HA	A_5_Human_Brazil_64519_HQ595254_2009_H1N1	South America	64519	Human	2009	H1N1
HA	A_5_Human_Brazil_6529_KF700933_2009_H1N1	South America	6529	Human	2009	H1N1
HA	A_5_Human_Brazil_66_CY103936_2009_H1N1	South America	66	Human	2009	H1N1
HA	A_5_Human_Brazil_67664_HQ595256_2009_H1N1	South America	67664	Human	2009	H1N1
HA	A_5_Human_Brazil_68417_HQ595257_2009_H1N1	South America	68417	Human	2009	H1N1
HA	A_5_Human_Brazil_688_CY103937_2009_H1N1	South America	688	Human	2009	H1N1
HA	A_5_Human_Brazil_69529_HQ595259_2009_H1N1	South America	69529	Human	2009	H1N1
HA	A_5_Human_Brazil_69692_HQ595260_2009_H1N1	South America	69692	Human	2009	H1N1
HA	A_5_Human_Brazil_69862_HQ595261_2009_H1N1	South America	69862	Human	2009	H1N1
HA	A_5_Human_Brazil_69866_HQ595262_2009_H1N1	South America	69866	Human	2009	H1N1
HA	A_5_Human_Brazil_69877_HQ595264_2009_H1N1	South America	69877	Human	2009	H1N1
HA	A_5_Human_Brazil_69955_HQ595265_2009_H1N1	South America	69955	Human	2009	H1N1
HA	A_5_Human_Brazil_70195_HQ595267_2009_H1N1	South America	70195	Human	2009	H1N1
HA	A_5_Human_Brazil_70309_HQ595269_2009_H1N1	South America	70309	Human	2009	H1N1
HA	A_5_Human_Brazil_70311_HQ595270_2009_H1N1	South America	70311	Human	2009	H1N1
HA	A_5_Human_Brazil_70325_HQ595271_2009_H1N1	South America	70325	Human	2009	H1N1
HA	A_5_Human_Brazil_70333_HQ595272_2009_H1N1	South America	70333	Human	2009	H1N1
HA	A_5_Human_Brazil_70346_HQ595273_2009_H1N1	South America	70346	Human	2009	H1N1
HA	A_5_Human_Brazil_70429_HQ595274_2009_H1N1	South America	70429	Human	2009	H1N1
HA	A_5_Human_Brazil_70480_HQ595276_2009_H1N1	South America	70480	Human	2009	H1N1
HA	A_5_Human_Brazil_70564_HQ595277_2009_H1N1	South America	70564	Human	2009	H1N1
HA	A_5_Human_Brazil_71003_HQ595278_2009_H1N1	South America	71003	Human	2009	H1N1
HA	A_5_Human_Brazil_7131_CY060449_2009_H1N1	South America	7131	Human	2009	H1N1
HA	A_5_Human_Brazil_72059_HQ595281_2009_H1N1	South America	72059	Human	2009	H1N1
HA	A_5_Human_Brazil_732_CY103938_2010_H1N1	South America	732	Human	2010	H1N1
HA	A_5_Human_Brazil_744_CY103939_2010_H1N1	South America	744	Human	2010	H1N1
HA	A_5_Human_Brazil_7455_CY060450_2009_H1N1	South America	7455	Human	2009	H1N1
HA	A_5_Human_Brazil_768_CY103940_2010_H1N1	South America	768	Human	2010	H1N1
HA	A_5_Human_Brazil_82_CY103941_2009_H1N1	South America	82	Human	2009	H1N1
HA	A_5_Human_Brazil_82668_HQ595283_2009_H1N1	South America	82668	Human	2009	H1N1
HA	A_5_Human_Brazil_83218_HQ595284_2009_H1N1	South America	83218	Human	2009	H1N1
HA	A_5_Human_Brazil_88_CY072089_2010_H1N1	South America	88	Human	2010	H1N1
HA	A_5_Human_Brazil_881_CY079529_2010_H1N1	South America	881	Human	2010	H1N1
HA	A_5_Human_Brazil_89876_HQ595285_2009_H1N1	South America	89876	Human	2009	H1N1
HA	A_5_Human_Brazil_90572_HQ595286_2009_H1N1	South America	90572	Human	2009	H1N1
HA	A_5_Human_Brazil_9116_CY060451_2009_H1N1	South America	9116	Human	2009	H1N1
HA	A_5_Human_Brazil_914_CY079530_2010_H1N1	South America	914	Human	2010	H1N1
HA	A_5_Human_Brazil_91656_HQ595287_2009_H1N1	South America	91656	Human	2009	H1N1
HA	A_5_Human_Brazil_91768_HQ595288_2009_H1N1	South America	91768	Human	2009	H1N1
HA	A_5_Human_Brazil_927_CY079531_2010_H1N1	South America	927	Human	2010	H1N1
HA	A_5_Human_Brazil_937_CY079532_2010_H1N1	South America	937	Human	2010	H1N1
HA	A_5_Human_Brazil_96_CY072082_2010_H1N1	South America	96	Human	2010	H1N1
HA	A_5_Human_Brazil_97_CY072083_2010_H1N1	South America	97	Human	2010	H1N1
HA	A_5_Human_Brazil_AVS03_CY120715_2009_H1N1	South America	AVS03	Human	2009	H1N1
HA	A_5_Human_Brazil_AVS06_CY120731_2009_H1N1	South America	AVS06	Human	2009	H1N1
HA	A_5_Human_Brazil_LACENRS1083_KY925735_2012_H1N1	South America	LACENRS-1083	Human	2012	H1N1
HA	A_5_Human_Brazil_LACENRS1085_KY925086_2012_H1N1	South America	LACENRS-1085	Human	2012	H1N1
HA	A_5_Human_Brazil_LACENRS1186_KY926270_2011_H1N1	South America	LACENRS-1186	Human	2011	H1N1
HA	A_5_Human_Brazil_LACENRS1188_KY926352_2011_H1N1	South America	LACENRS-1188	Human	2011	H1N1
HA	A_5_Human_Brazil_LACENRS1205_KY926235_2013_H1N1	South America	LACENRS-1205	Human	2013	H1N1
HA	A_5_Human_Brazil_LACENRS129_KY926205_2012_H1N1	South America	LACENRS-129	Human	2012	H1N1
HA	A_5_Human_Brazil_LACENRS1365_KY925626_2014_H1N1	South America	LACENRS-1365	Human	2014	H1N1
HA	A_5_Human_Brazil_LACENRS1380_KY925477_2014_H1N1	South America	LACENRS-1380	Human	2014	H1N1
HA	A_5_Human_Brazil_LACENRS1400_KY926188_2011_H1N1	South America	LACENRS-1400	Human	2011	H1N1
HA	A_5_Human_Brazil_LACENRS1485_KY925532_2014_H1N1	South America	LACENRS-1485	Human	2014	H1N1
HA	A_5_Human_Brazil_LACENRS1519_KY925699_2012_H1N1	South America	LACENRS-1519	Human	2012	H1N1
HA	A_5_Human_Brazil_LACENRS1560_KY926160_2013_H1N1	South America	LACENRS-1560	Human	2013	H1N1
HA	A_5_Human_Brazil_LACENRS1573_KY926048_2013_H1N1	South America	LACENRS-1573	Human	2013	H1N1
HA	A_5_Human_Brazil_LACENRS1761_KY925038_2013_H1N1	South America	LACENRS-1761	Human	2013	H1N1
HA	A_5_Human_Brazil_LACENRS1803_KY925404_2009_H1N1	South America	LACENRS-1803	Human	2009	H1N1
HA	A_5_Human_Brazil_LACENRS1809_KY926026_2012_H1N1	South America	LACENRS-1809	Human	2012	H1N1
HA	A_5_Human_Brazil_LACENRS1810_KY925274_2012_H1N1	South America	LACENRS-1810	Human	2012	H1N1
HA	A_5_Human_Brazil_LACENRS1820_KY924956_2012_H1N1	South America	LACENRS-1820	Human	2012	H1N1
HA	A_5_Human_Brazil_LACENRS1828_KY925389_2013_H1N1	South America	LACENRS-1828	Human	2013	H1N1
HA	A_5_Human_Brazil_LACENRS1832_KY925542_2013_H1N1	South America	LACENRS-1832	Human	2013	H1N1
HA	A_5_Human_Brazil_LACENRS1862_KY925479_2013_H1N1	South America	LACENRS-1862	Human	2013	H1N1
HA	A_5_Human_Brazil_LACENRS2082_KY925543_2012_H1N1	South America	LACENRS-2082	Human	2012	H1N1
HA	A_5_Human_Brazil_LACENRS2092_KY926069_2013_H1N1	South America	LACENRS-2092	Human	2013	H1N1
HA	A_5_Human_Brazil_LACENRS2099_KY926286_2014_H1N1	South America	LACENRS-2099	Human	2014	H1N1
HA	A_5_Human_Brazil_LACENRS2140_KY925750_2014_H1N1	South America	LACENRS-2140	Human	2014	H1N1
HA	A_5_Human_Brazil_LACENRS2158_KY926282_2012_H1N1	South America	LACENRS-2158	Human	2012	H1N1
HA	A_5_Human_Brazil_LACENRS2274_KY924991_2012_H1N1	South America	LACENRS-2274	Human	2012	H1N1
HA	A_5_Human_Brazil_LACENRS2357_KY925702_2012_H1N1	South America	LACENRS-2357	Human	2012	H1N1
HA	A_5_Human_Brazil_LACENRS2380_KY926328_2013_H1N1	South America	LACENRS-2380	Human	2013	H1N1
HA	A_5_Human_Brazil_LACENRS2459_KY925560_2013_H1N1	South America	LACENRS-2459	Human	2013	H1N1
HA	A_5_Human_Brazil_LACENRS2538_KY926309_2013_H1N1	South America	LACENRS-2538	Human	2013	H1N1
HA	A_5_Human_Brazil_LACENRS2577_KY926273_2012_H1N1	South America	LACENRS-2577	Human	2012	H1N1
HA	A_5_Human_Brazil_LACENRS2621_KY926225_2012_H1N1	South America	LACENRS-2621	Human	2012	H1N1
HA	A_5_Human_Brazil_LACENRS2641_KY925669_2012_H1N1	South America	LACENRS-2641	Human	2012	H1N1
HA	A_5_Human_Brazil_LACENRS2728_KY925154_2013_H1N1	South America	LACENRS-2728	Human	2013	H1N1
HA	A_5_Human_Brazil_LACENRS2842_KY926276_2012_H1N1	South America	LACENRS-2842	Human	2012	H1N1
HA	A_5_Human_Brazil_LACENRS287_KY925919_2011_H1N1	South America	LACENRS-287	Human	2011	H1N1
HA	A_5_Human_Brazil_LACENRS3512_KY925399_2013_H1N1	South America	LACENRS-3512	Human	2013	H1N1
HA	A_5_Human_Brazil_LACENRS383_KY925893_2012_H1N1	South America	LACENRS-383	Human	2012	H1N1
HA	A_5_Human_Brazil_LACENRS418_KY925776_2013_H1N1	South America	LACENRS-418	Human	2013	H1N1
HA	A_5_Human_Brazil_LACENRS551_KY926120_2012_H1N1	South America	LACENRS-551	Human	2012	H1N1
HA	A_5_Human_Brazil_LACENRS604_KY925491_2011_H1N1	South America	LACENRS-604	Human	2011	H1N1
HA	A_5_Human_Brazil_LACENRS623_KY925319_2011_H1N1	South America	LACENRS-623	Human	2011	H1N1
HA	A_5_Human_Brazil_LACENRS691_KY926347_2011_H1N1	South America	LACENRS-691	Human	2011	H1N1
HA	A_5_Human_Brazil_LACENRS700_KY925556_2011_H1N1	South America	LACENRS-700	Human	2011	H1N1
HA	A_5_Human_Brazil_LACENRS830_KY925600_2011_H1N1	South America	LACENRS-830	Human	2011	H1N1
HA	A_5_Human_Brazil_LACENRS877_KY925238_2012_H1N1	South America	LACENRS-877	Human	2012	H1N1
HA	A_5_Human_Brazil_LACENRS892_KY925052_2012_H1N1	South America	LACENRS-892	Human	2012	H1N1
HA	A_5_Human_Brazil_LACENRS893_KY925938_2012_H1N1	South America	LACENRS-893	Human	2012	H1N1
HA	A_5_Human_Brazil_LACENRS903_KY925931_2012_H1N1	South America	LACENRS-903	Human	2012	H1N1
HA	A_5_Human_Brazil_LACENRS908_KY926261_2012_H1N1	South America	LACENRS-908	Human	2012	H1N1
HA	A_5_Human_Brazil_LACENRS967_KY925299_2012_H1N1	South America	LACENRS-967	Human	2012	H1N1
HA	A_5_Human_Chile_106_CY093189_2010_H1N1	South America	106	Human	2010	H1N1
HA	A_5_Human_Chile_109_CY093197_2010_H1N1	South America	109	Human	2010	H1N1
HA	A_5_Human_Chile_15_CY092952_2010_H1N1	South America	15	Human	2010	H1N1
HA	A_5_Human_Chile_1600_CY075195_2009_H1N1	South America	1600	Human	2009	H1N1
HA	A_5_Human_Chile_180_CY075163_2009_H1N1	South America	180	Human	2009	H1N1
HA	A_5_Human_Chile_19_CY092960_2010_H1N1	South America	19	Human	2010	H1N1
HA	A_5_Human_Chile_28_CY092976_2010_H1N1	South America	28	Human	2010	H1N1
HA	A_5_Human_Chile_29_CY092984_2010_H1N1	South America	29	Human	2010	H1N1
HA	A_5_Human_Chile_2911_CY075259_2009_H1N1	South America	2911	Human	2009	H1N1
HA	A_5_Human_Chile_2994_CY075267_2009_H1N1	South America	2994	Human	2009	H1N1
HA	A_5_Human_Chile_3_MT196033_2011_H1N1	South America	3	Human	2011	H1N1
HA	A_5_Human_Chile_3019_CY075275_2009_H1N1	South America	3019	Human	2009	H1N1
HA	A_5_Human_Chile_3123_CY075291_2009_H1N1	South America	3123	Human	2009	H1N1
HA	A_5_Human_Chile_31673_MT212076_2013_H1N1	South America	31673	Human	2013	H1N1
HA	A_5_Human_Chile_3220_CY075299_2009_H1N1	South America	3220	Human	2009	H1N1
HA	A_5_Human_Chile_3369_CY075347_2009_H1N1	South America	3369	Human	2009	H1N1
HA	A_5_Human_Chile_3375_CY075355_2009_H1N1	South America	3375	Human	2009	H1N1
HA	A_5_Human_Chile_33851_MT212070_2013_H1N1	South America	33851	Human	2013	H1N1
HA	A_5_Human_Chile_3553_CY075371_2009_H1N1	South America	3553	Human	2009	H1N1
HA	A_5_Human_Chile_3586_CY075379_2009_H1N1	South America	3586	Human	2009	H1N1
HA	A_5_Human_Chile_37_CY093000_2010_H1N1	South America	37	Human	2010	H1N1
HA	A_5_Human_Chile_3935_CY075419_2009_H1N1	South America	3935	Human	2009	H1N1
HA	A_5_Human_Chile_4181_CY075435_2009_H1N1	South America	4181	Human	2009	H1N1
HA	A_5_Human_Chile_4406_CY075459_2009_H1N1	South America	4406	Human	2009	H1N1
HA	A_5_Human_Chile_4438_CY075467_2009_H1N1	South America	4438	Human	2009	H1N1
HA	A_5_Human_Chile_52_CY093016_2010_H1N1	South America	52	Human	2010	H1N1
HA	A_5_Human_Chile_54_CY093008_2010_H1N1	South America	54	Human	2010	H1N1
HA	A_5_Human_Chile_58_CY093024_2010_H1N1	South America	58	Human	2010	H1N1
HA	A_5_Human_Chile_6_CY092944_2010_H1N1	South America	6	Human	2010	H1N1
HA	A_5_Human_Chile_61_CY093157_2010_H1N1	South America	61	Human	2010	H1N1
HA	A_5_Human_Chile_71_CY093032_2010_H1N1	South America	71	Human	2010	H1N1
HA	A_5_Human_Chile_72_CY093040_2010_H1N1	South America	72	Human	2010	H1N1
HA	A_5_Human_Chile_78_CY093048_2010_H1N1	South America	78	Human	2010	H1N1
HA	A_5_Human_Chile_87_CY093173_2010_H1N1	South America	87	Human	2010	H1N1
HA	A_5_Human_Chile_89_CY098090_2010_H1N1	South America	89	Human	2010	H1N1
HA	A_5_Human_Chile_Bio87_GQ359771_2009_H1N1	South America	Bio87	Human	2009	H1N1
HA	A_5_Human_Chile_JXP_GQ286175_2009_H1N1	South America	JXP	Human	2009	H1N1
HA	A_5_Human_Chile_p13d0_KJ942888_2013_H1N1	South America	p13d0	Human	2013	H1N1
HA	A_5_Human_Chile_p13d1_KJ943050_2013_H1N1	South America	p13d1	Human	2013	H1N1
HA	A_5_Human_Chile_p13d2_KJ943470_2011_H1N1	South America	p13d2	Human	2011	H1N1
HA	A_5_Human_Chile_p15d1_KJ943478_2011_H1N1	South America	p15d1	Human	2011	H1N1
HA	A_5_Human_Chile_p17d1_MT196053_2013_H1N1	South America	p17d1	Human	2013	H1N1
HA	A_5_Human_Chile_p18d0_KJ942967_2013_H1N1	South America	p18d0	Human	2013	H1N1
HA	A_5_Human_Chile_p19d1_KJ943428_2011_H1N1	South America	p19d1	Human	2011	H1N1
HA	A_5_Human_Chile_p1d1_KJ943388_2011_H1N1	South America	p1d1	Human	2011	H1N1
HA	A_5_Human_Chile_p20d1_KJ943232_2013_H1N1	South America	p20d1	Human	2013	H1N1
HA	A_5_Human_Chile_p21d2_KJ943170_2011_H1N1	South America	p21d2	Human	2011	H1N1
HA	A_5_Human_Chile_p21d3_KJ943208_2011_H1N1	South America	p21d3	Human	2011	H1N1
HA	A_5_Human_Chile_p24d1_MT196072_2013_H1N1	South America	p24d1	Human	2013	H1N1
HA	A_5_Human_Chile_p25d0_KJ942999_2013_H1N1	South America	p25d0	Human	2013	H1N1
HA	A_5_Human_Chile_p25d3_KJ942903_2013_H1N1	South America	p25d3	Human	2013	H1N1
HA	A_5_Human_Chile_p3d7_KJ943486_2011_H1N1	South America	p3d7	Human	2011	H1N1
HA	A_5_Human_Chile_p9d1_KJ943412_2011_H1N1	South America	p9d1	Human	2011	H1N1
HA	A_5_Human_Colombia_WRAIR0435N_CY083064_2009_H1N1	South America	WRAIR0435N	Human	2009	H1N1
HA	A_5_Human_Colombia_WRAIR0435T_CY083072_2009_H1N1	South America	WRAIR0435T	Human	2009	H1N1
HA	A_5_Human_Colombia_WRAIR0440T_CY083080_2009_H1N1	South America	WRAIR0440T	Human	2009	H1N1
HA	A_5_Human_Colombia_WRAIR0442T_CY083088_2009_H1N1	South America	WRAIR0442T	Human	2009	H1N1
HA	A_5_Human_Ecuador_IEC00012_CY090051_2010_H1N1	South America	IEC00012	Human	2010	H1N1
HA	A_5_Human_Ecuador_IEC00027_CY090052_2010_H1N1	South America	IEC00027	Human	2010	H1N1
HA	A_5_Human_Ecuador_IEC00032_CY090054_2010_H1N1	South America	IEC00032	Human	2010	H1N1
HA	A_5_Human_Ecuador_IEC00043_CY090055_2011_H1N1	South America	IEC00043	Human	2011	H1N1
HA	A_5_Human_Ecuador_WRAIR0617N_CY083112_2009_H1N1	South America	WRAIR0617N	Human	2009	H1N1
HA	A_5_Human_Ecuador_WRAIR0617T_CY083120_2009_H1N1	South America	WRAIR0617T	Human	2009	H1N1
HA	A_5_Human_Paraguay_145HCl_JX625237_2009_H1N1	South America	145HCl	Human	2009	H1N1
HA	A_5_Human_Paraguay_165HCl_JX625239_2009_H1N1	South America	165HCl	Human	2009	H1N1
HA	A_5_Human_Paraguay_1CMI_JX625241_2009_H1N1	South America	1CMI	Human	2009	H1N1
HA	A_5_Human_Paraguay_20HBO_JX625229_2009_H1N1	South America	20HBO	Human	2009	H1N1
HA	A_5_Human_Paraguay_98HCl_JX625232_2009_H1N1	South America	98HCl	Human	2009	H1N1
HA	A_5_Human_Peru_2010731296_KM289092_2009_H1N1	South America	2010731296	Human	2009	H1N1
HA	A_5_Human_Peru_2010731297_KM289093_2009_H1N1	South America	2010731297	Human	2009	H1N1
HA	A_5_Human_Peru_70674913_KJ147487_2013_H1N1	South America	70674913	Human	2013	H1N1
HA	A_5_Human_Peru_INS3671_CY176682_2012_H1N1	South America	INS3_671	Human	2012	H1N1
HA	A_5_Human_Peru_INS3677_CY176722_2012_H1N1	South America	INS3_677	Human	2012	H1N1
HA	A_5_Human_Peru_INS3678_CY176730_2012_H1N1	South America	INS3_678	Human	2012	H1N1
HA	A_5_Human_Peru_INS3680_CY176738_2012_H1N1	South America	INS3_680	Human	2012	H1N1
HA	A_5_Human_Peru_PER045_CY160640_2011_H1N1	South America	PER045	Human	2011	H1N1
HA	A_5_Human_Peru_WRAIR0285F_CY083048_2009_H1N1	South America	WRAIR0285F	Human	2009	H1N1
HA	A_5_Human_Peru_WRAIR0519F_CY083096_2009_H1N1	South America	WRAIR0519F	Human	2009	H1N1
HA	A_5_Human_Peru_WRAIR0603F_CY083104_2009_H1N1	South America	WRAIR0603F	Human	2009	H1N1
HA	A_5_Human_Peru_WRAIR0672F_CY083128_2009_H1N1	South America	WRAIR0672F	Human	2009	H1N1
HA	A_5_Human_Peru_WRAIR0681F_CY083136_2009_H1N1	South America	WRAIR0681F	Human	2009	H1N1
HA	A_5_Human_Peru_WRAIR1687P_CY083455_2009_H1N1	South America	WRAIR1687P	Human	2009	H1N1
HA	A_5_Human_Peru_WRAIR1694P_CY083511_2009_H1N1	South America	WRAIR1694P	Human	2009	H1N1
HA	A_5_Human_Peru_WRAIR1696P_CY083527_2009_H1N1	South America	WRAIR1696P	Human	2009	H1N1
HA	A_5_Human_Peru_WRAIR8648F_CY083575_2009_H1N1	South America	WRAIR8648F	Human	2009	H1N1
HA	A_5_Human_Peru_WRAIR8689F_CY083583_2009_H1N1	South America	WRAIR8689F	Human	2009	H1N1
HA	A_5_Human_Peru_WRAIR8893F_CY083591_2009_H1N1	South America	WRAIR8893F	Human	2009	H1N1
HA	A_5_Human_Peru_WRAIR9202F_CY083615_2009_H1N1	South America	WRAIR9202F	Human	2009	H1N1
HA	A_5_Human_Peru_WRAIR9309F_CY083623_2009_H1N1	South America	WRAIR9309F	Human	2009	H1N1
HA	A_5_Human_Peru_WRAIR9939F_CY083631_2009_H1N1	South America	WRAIR9939F	Human	2009	H1N1
HA	A_5_Human_Uruguay_23_FN869914_2009_H1N1	South America	23	Human	2009	H1N1
HA	A_5_Human_Uruguay_3_FN869905_2009_H1N1	South America	3	Human	2009	H1N1
HA	A_5_Human_Uruguay_39_FN869915_2009_H1N1	South America	39	Human	2009	H1N1
HA	A_5_Human_Uruguay_4_FN869908_2009_H1N1	South America	4	Human	2009	H1N1
HA	A_5_Human_Uruguay_40_FN869916_2009_H1N1	South America	40	Human	2009	H1N1
HA	A_5_Human_Uruguay_6_FN869909_2009_H1N1	South America	6	Human	2009	H1N1
HA	A_5_Human_Uruguay_8_FN869913_2009_H1N1	South America	8	Human	2009	H1N1
HA	A_5_Human_Uruguay_9_FN869904_2009_H1N1	South America	9	Human	2009	H1N1
HA	A_5_Human_Venezuela_FLE2525_JQ906845_2009_H1N1	South America	FLE2525	Human	2009	H1N1
HA	A_5_Human_Venezuela_IVE00080_JQ914823_2011_H1N1	South America	IVE00080	Human	2011	H1N1
HA	A_5_Swine_Argentina_CIP051201_KR863396_2012_H1N1	South America	CIP051-201-pul	Swine	2012	H1N1
HA	A_5_Swine_Argentina_CIP051A178_KR863408_2010_H1N1	South America	CIP051-A178	Swine	2010	H1N1
HA	A_5_Swine_Argentina_CIP051A181C2_KR863402_2011_H1N1	South America	CIP051-A181-C2	Swine	2011	H1N1
HA	A_5_Swine_Argentina_CIP051A181C4_KR863452_2011_H1N1	South America	CIP051-A181-C4	Swine	2011	H1N1
HA	A_5_Swine_Argentina_CIP051A201_KC876534_2012_H1N1	South America	CIP051-A201	Swine	2012	H1N1
HA	A_5_Swine_Argentina_CIP051A202_KC876558_2012_H1N1	South America	CIP051-A202	Swine	2012	H1N1
HA	A_5_Swine_Argentina_CIP051A204_KC876542_2012_H1N1	South America	CIP051-A204	Swine	2012	H1N1
HA	A_5_Swine_Argentina_CIP051A207_KC876526_2012_H1N1	South America	CIP051-A207	Swine	2012	H1N1
HA	A_5_Swine_Argentina_CIP051A232_KR863461_2012_H1N1	South America	CIP051-A232	Swine	2012	H1N1
HA	A_5_Swine_Argentina_CIP051A23406_KR863405_2011_H1N1	South America	CIP051-A234-06	Swine	2011	H1N1
HA	A_5_Swine_Argentina_CIP051A23407_KT873338_2012_H1N1	South America	CIP051-A234.07	Swine	2012	H1N1
HA	A_5_Swine_Argentina_CIP051C06G3_KR863455_2013_H1N1	South America	CIP051-C06-G3	Swine	2013	H1N1
HA	A_5_Swine_Argentina_CIP051C08473_KR863467_2011_H1N1	South America	CIP051-C08-473	Swine	2011	H1N1
HA	A_5_Swine_Argentina_CIP051C08648_KR863390_2011_H1N1	South America	CIP051-C08-648	Swine	2011	H1N1
HA	A_5_Swine_Argentina_CIP051C14A1_KT873341_2013_H1N1	South America	CIP051-C14.A1	Swine	2013	H1N1
HA	A_5_Swine_Argentina_CIP051C14A2_KR863411_2013_H1N1	South America	CIP051-C14-A2	Swine	2013	H1N1
HA	A_5_Swine_Argentina_CIP051C14A3_KR863470_2013_H1N1	South America	CIP051-C14-A3	Swine	2013	H1N1
HA	A_5_Swine_Argentina_CIP051C1510590_KR863432_2013_H1N1	South America	CIP051-C15-10590	Swine	2013	H1N1
HA	A_5_Swine_Argentina_CIP051C1510636_KR863443_2013_H1N1	South America	CIP051-C15-10636	Swine	2013	H1N1
HA	A_5_Swine_Argentina_CIP051ElTrebol_KT873335_2011_H1N1	South America	CIP051-ElTrebol	Swine	2011	H1N1
HA	A_5_Swine_Argentina_CIP051L23_KR863446_2011_H1N1	South America	CIP051-L23	Swine	2011	H1N1
HA	A_5_Swine_Argentina_CIP1122203_KX830878_2016_H1N1	South America	CIP112-2203	Swine	2016	H1N1
HA	A_5_Swine_Argentina_CIP112C3525174_KR863399_2014_H1N1	South America	CIP112-C35-25174	Swine	2014	H1N1
HA	A_5_Swine_Argentina_CIP112C3525175_KR863435_2014_H1N1	South America	CIP112-C35-25175	Swine	2014	H1N1
HA	A_5_Swine_Argentina_CIP112C3525176_KR863440_2014_H1N1	South America	CIP112-C35-25176	Swine	2014	H1N1
HA	A_5_Swine_Argentina_CIP112C40P5_KR863437_2014_H1N1	South America	CIP112-C40-P5	Swine	2014	H1N1
HA	A_5_Swine_Argentina_CIP112C40P6_KT873326_2014_H1N1	South America	CIP112-C40.P6	Swine	2014	H1N1
HA	A_5_Swine_Argentina_CIP112C46_KR863414_2014_H1N1	South America	CIP112-C46	Swine	2014	H1N1
HA	A_5_Swine_Argentina_CIP112C59B6_KR863458_2014_H1N1	South America	CIP112-C59-B6	Swine	2014	H1N1
HA	A_5_Swine_Argentina_CIP112C59P_KT873323_2014_H1N1	South America	CIP112-C59.P	Swine	2014	H1N1
HA	A_5_Swine_Argentina_CIP112C76_KX827328_2014_H1N1	South America	CIP112-C76	Swine	2014	H1N1
HA	A_5_Swine_Argentina_CIP112C9384_KX827334_2014_H1N1	South America	CIP112-C93.84	Swine	2014	H1N1
HA	A_5_Swine_Argentina_CIP112C9385_KX827325_2014_H1N1	South America	CIP112-C93.85	Swine	2014	H1N1
HA	A_5_Swine_Argentina_CIP114C37_KT873329_2014_H1N1	South America	CIP114-C37	Swine	2014	H1N1
HA	A_5_Swine_Brazil_10_JQ666854_2009_H1N1	South America	10	Swine	2009	H1N1
HA	A_5_Swine_Brazil_12_JQ666856_2009_H1N1	South America	12	Swine	2009	H1N1
HA	A_5_Swine_Brazil_13_JQ666857_2009_H1N1	South America	13	Swine	2009	H1N1
HA	A_5_Swine_Brazil_8_JQ666852_2009_H1N1	South America	8	Swine	2009	H1N1
HA	A_5_Swine_Brazil_9_JQ666853_2009_H1N1	South America	9	Swine	2009	H1N1
HA	A_5_Swine_Chile_10_MF099148_2014_H1N1	South America	10	Swine	2014	H1N1
HA	A_5_Swine_Chile_12_MF098885_2014_H1N1	South America	12	Swine	2014	H1N1
HA	A_5_Swine_Chile_14_MF098967_2014_H1N1	South America	14	Swine	2014	H1N1
HA	A_5_Swine_Chile_18_MF099250_2014_H1N1	South America	18	Swine	2014	H1N1
HA	A_5_Swine_Chile_20_MF099064_2014_H1N1	South America	20	Swine	2014	H1N1
HA	A_5_Swine_Chile_44744_MF099099_2014_H1N1	South America	44744	Swine	2014	H1N1
HA	A_5_Swine_Chile_65_MF099191_2014_H1N1	South America	65	Swine	2014	H1N1
HA	A_5_Swine_Chile_9210582_KR870294_2012_H1N1	South America	9210582	Swine	2012	H1N1
HA	A_5_Swine_Chile_9313891_KR870302_2012_H1N1	South America	9313891	Swine	2012	H1N1
HA	A_5_Swine_Chile_9313894_KR870305_2012_H1N1	South America	9313894	Swine	2012	H1N1
HA	A_5_Swine_Chile_VN14011212_MF098900_2015_H1N1	South America	VN1401-1212	Swine	2015	H1N1
HA	A_5_Swine_Chile_VN14011223_MF099045_2015_H1N1	South America	VN1401-1223	Swine	2015	H1N1
HA	A_5_Swine_Chile_VN14011228_MF099216_2015_H1N1	South America	VN1401-1228	Swine	2015	H1N1
HA	A_5_Swine_Chile_VN14011314_MF098833_2015_H1N1	South America	VN1401-1314	Swine	2015	H1N1
HA	A_5_Swine_Chile_VN14011459_MF099255_2015_H1N1	South America	VN1401-1459	Swine	2015	H1N1
HA	A_5_Swine_Chile_VN14011563_MF099348_2015_H1N1	South America	VN1401-1563	Swine	2015	H1N1
HA	A_5_Swine_Chile_VN14011568_MF099234_2015_H1N1	South America	VN1401-1568	Swine	2015	H1N1
HA	A_5_Swine_Chile_VN14012709_MH347138_2017_H1N1	South America	VN1401-2709	Swine	2017	H1N1
HA	A_5_Swine_Chile_VN14012710_MH347151_2017_H1N1	South America	VN1401-2710	Swine	2017	H1N1
HA	A_5_Swine_Chile_VN14012737_MH347011_2017_H1N1	South America	VN1401-2737	Swine	2017	H1N1
HA	A_5_Swine_Chile_VN14012741_MH346952_2017_H1N1	South America	VN1401-2741	Swine	2017	H1N1
HA	A_5_Swine_Chile_VN1401336_MF099368_2014_H1N1	South America	VN1401-336	Swine	2014	H1N1
HA	A_5_Swine_Chile_VN1401380_MF099019_2014_H1N1	South America	VN1401-380	Swine	2014	H1N1
HA	A_5_Swine_Chile_VN14014890_MW930730_2019_H1N1	South America	VN1401-4890	Swine	2019	H1N1
HA	A_5_Swine_Chile_VN1401525_MN857639_2014_H1N1	South America	VN1401-525	Swine	2014	H1N1
HA	A_5_Swine_Chile_VN1401536_MN857640_2014_H1N1	South America	VN1401-536	Swine	2014	H1N1
HA	A_5_Swine_Chile_VN140180_MF098869_2014_H1N1	South America	VN1401-80	Swine	2014	H1N1
HA	A_5_Swine_Chile_VN140183_MF098960_2014_H1N1	South America	VN1401-83	Swine	2014	H1N1
HA	A_5_Swine_Chile_VN140194_MF098830_2014_H1N1	South America	VN1401-94	Swine	2014	H1N1
HA	A_5_Swine_Chile_VN140195_MF099360_2014_H1N1	South America	VN1401-95	Swine	2014	H1N1
HA	A_5_Swine_Chile_VN1401P7SI_MH346731_2016_H1N1	South America	VN1401-P7SI	Swine	2016	H1N1
HA	A_5_Swine_Colombia_1_KC703326_2011_H1N1	South America	1	Swine	2011	H1N1
HA	A_5_Swine_Colombia_1019_MH997691_2015_H1N1	South America	1-019 embryonated SPF eggs	Swine	2015	H1N1
HA	A_5_Swine_Colombia_11_CY207149_2011_H1N1	South America	11	Swine	2011	H1N1
HA	A_5_Swine_Colombia_1403_CY103799_2010_H1N1	South America	1403	Swine	2010	H1N1
HA	A_5_Swine_Colombia_15_CY207117_2011_H1N1	South America	15	Swine	2011	H1N1
HA	A_5_Swine_Colombia_2_KC703349_2011_H1N1	South America	2	Swine	2011	H1N1
HA	A_5_Swine_Colombia_3_CY207069_2011_H1N1	South America	3	Swine	2011	H1N1
HA	A_5_Swine_Colombia_3_KC703320_2011_H1N1	South America	3	Swine	2011	H1N1
HA	A_5_Swine_Colombia_3015_MH997695_2015_H1N1	South America	3-015 embryonated SPF eggs	Swine	2015	H1N1
HA	A_5_Swine_Colombia_4_CY207077_2011_H1N1	South America	4	Swine	2011	H1N1
HA	A_5_Swine_Colombia_M1445_CY207053_2015_H1N1	South America	M1445	Swine	2015	H1N1
HA	A_5_Swine_Colombia_M1484_CY207045_2015_H1N1	South America	M1484	Swine	2015	H1N1
HA	A_5_Swine_Peru_2010729235_KM289087_2009_H1N1	South America	2010729235	Swine	2009	H1N1
HA	A_5_Swine_Peru_2010731246_KM289088_2009_H1N1	South America	2010731246	Swine	2009	H1N1
HA	A_6_Swine_Mexico_AVX25_KU976655_2012_H1N1	North America	AVX25	Swine	2012	H1N1
HA	A_6_Swine_Mexico_AVX29_KU976948_2012_H1N1	North America	AVX29	Swine	2012	H1N1
HA	A_6_Swine_Mexico_AVX31_KU976950_2012_H1N1	North America	AVX31	Swine	2012	H1N1
HA	A_6_Swine_Mexico_AVX51_KU976844_2013_H1N1	North America	AVX51	Swine	2013	H1N1
HA	A_6_Swine_Mexico_AVX55_KU976944_2013_H1N1	North America	AVX55	Swine	2013	H1N1
HA	A_6_Swine_Mexico_AVX56_KU976838_2013_H1N1	North America	AVX56	Swine	2013	H1N1
HA	A_6_Swine_Mexico_AVX58_KU976541_2013_H1N1	North America	AVX58	Swine	2013	H1N1
HA	A_6_Swine_Mexico_AVX59_KU976801_2013_H1N1	North America	AVX59	Swine	2013	H1N1
HA	A_7_Swine_Argentina_CIP112C102_KX830875_2015_H1N1	South America	CIP112-C102	Swine	2015	H1N1
HA	A_7_Swine_Chile_15_MF099397_2014_H1N1	South America	15	Swine	2014	H1N1
HA	A_7_Swine_Chile_VN14011107_MF098942_2015_H1N1	South America	VN1401-1107	Swine	2015	H1N1
HA	A_7_Swine_Chile_VN14011108_MF099336_2015_H1N1	South America	VN1401-1108	Swine	2015	H1N1
HA	A_7_Swine_Chile_VN14011705_MF099084_2015_H1N1	South America	VN1401-1705	Swine	2015	H1N1
HA	A_7_Swine_Chile_VN14011719_MF098806_2015_H1N1	South America	VN1401-1719	Swine	2015	H1N1
HA	A_7_Swine_Chile_VN1401571_MF099276_2014_H1N1	South America	VN1401-571	Swine	2014	H1N1
HA	A_7_Swine_Chile_VN1401587_MF099156_2014_H1N1	South America	VN1401-587	Swine	2014	H1N1
HA	A_7_Swine_Chile_VN1401688_MF098953_2015_H1N1	South America	VN1401-688	Swine	2015	H1N1
HA	A_8_Human_Canada_0462_GQ385300_2009_H1N1	North America	0462	Human	2009	H1N1
HA	A_8_Human_Canada_10016_CY060502_2009_H1N1	North America	10016	Human	2009	H1N1
HA	A_8_Human_Canada_142358_CY076755_2009_H1N1	North America	142358	Human	2009	H1N1
HA	A_8_Human_Canada_152439_CY076779_2009_H1N1	North America	152439	Human	2009	H1N1
HA	A_8_Human_Canada_235657_CY060526_2009_H1N1	North America	235657	Human	2009	H1N1
HA	A_8_Human_Canada_237882_CY060534_2009_H1N1	North America	237882	Human	2009	H1N1
HA	A_8_Human_Canada_25913_CY060550_2009_H1N1	North America	25913	Human	2009	H1N1
HA	A_8_Human_Canada_9698_CY060742_2009_H1N1	North America	9698	Human	2009	H1N1
HA	A_8_Human_Canada_C0270_CY045938_2009_H1N1	North America	C0270	Human	2009	H1N1
HA	A_8_Human_Canada_GFA0401_CY065762_2009_H1N1	North America	GFA0401	Human	2009	H1N1
HA	A_8_Human_Canada_GFA0402_CY065770_2009_H1N1	North America	GFA0402	Human	2009	H1N1
HA	A_8_Human_Canada_MTL082953_JN171921_2009_H1N1	North America	MTL082953	Human	2009	H1N1
HA	A_8_Human_Canada_MTL083280_JN171924_2009_H1N1	North America	MTL083280	Human	2009	H1N1
HA	A_8_Human_Canada_MTL083803_JN171922_2009_H1N1	North America	MTL083803	Human	2009	H1N1
HA	A_8_Human_Canada_MTL083987_JN171925_2009_H1N1	North America	MTL083987	Human	2009	H1N1
HA	A_8_Human_Canada_MTL088751_JN171928_2009_H1N1	North America	MTL088751	Human	2009	H1N1
HA	A_8_Human_Canada_MTL120171_JN171909_2009_H1N1	North America	MTL120171	Human	2009	H1N1
HA	A_8_Human_Canada_MTL130931_JN171911_2009_H1N1	North America	MTL130931	Human	2009	H1N1
HA	A_8_Human_Canada_MTL133695_JN171912_2009_H1N1	North America	MTL133695	Human	2009	H1N1
HA	A_8_Human_Canada_MTL138378_JN171915_2009_H1N1	North America	MTL138378	Human	2009	H1N1
HA	A_8_Human_Canada_MTL139735_JN171916_2009_H1N1	North America	MTL139735	Human	2009	H1N1
HA	A_8_Human_Canada_MTL141633_JN171918_2009_H1N1	North America	MTL141633	Human	2009	H1N1
HA	A_8_Human_Canada_MTL144431_JN171919_2009_H1N1	North America	MTL144431	Human	2009	H1N1
HA	A_8_Human_Canada_MTL144954_JN171920_2009_H1N1	North America	MTL144954	Human	2009	H1N1
HA	A_8_Human_Canada_MTL215389_JN171929_2009_H1N1	North America	MTL215389	Human	2009	H1N1
HA	A_8_Human_Canada_QC144876_JN171869_2009_H1N1	North America	QC144876	Human	2009	H1N1
HA	A_8_Human_Canada_QC145950_JN171873_2009_H1N1	North America	QC145950	Human	2009	H1N1
HA	A_8_Human_Canada_QC146628_JN171880_2009_H1N1	North America	QC146628	Human	2009	H1N1
HA	A_8_Human_Canada_QC146883_JN171883_2009_H1N1	North America	QC146883	Human	2009	H1N1
HA	A_8_Human_Canada_QC146934_JN171884_2009_H1N1	North America	QC146934	Human	2009	H1N1
HA	A_8_Human_Canada_QC147411_JN171885_2009_H1N1	North America	QC147411	Human	2009	H1N1
HA	A_8_Human_Canada_R8557_GQ502906_2009_H1N1	North America	R8557	Human	2009	H1N1
HA	A_8_Human_Canada_R8564_CY045511_2009_H1N1	North America	R8564	Human	2009	H1N1
HA	A_8_Human_Canada_RV1531_GQ465673_2009_H1N1	North America	RV1531	Human	2009	H1N1
HA	A_8_Human_Canada_RV1535_FJ998207_2009_H1N1	North America	RV1535	Human	2009	H1N1
HA	A_8_Human_Canada_RV1545_HQ239416_2009_H1N1	North America	RV1545	Human	2009	H1N1
HA	A_8_Human_Canada_RV1644_GQ465679_2009_H1N1	North America	RV1644	Human	2009	H1N1
HA	A_8_Human_Canada_RV1765_HQ239431_2009_H1N1	North America	RV1765	Human	2009	H1N1
HA	A_8_Human_Canada_RV1793_GQ402197_2009_H1N1	North America	RV1793	Human	2009	H1N1
HA	A_8_Human_Canada_RV1798_GQ402198_2009_H1N1	North America	RV1798	Human	2009	H1N1
HA	A_8_Human_Canada_RV1927_HQ239433_2009_H1N1	North America	RV1927	Human	2009	H1N1
HA	A_8_Human_Canada_RV1964_GQ402200_2009_H1N1	North America	RV1964	Human	2009	H1N1
HA	A_8_Human_Canada_RV1982_GQ402203_2009_H1N1	North America	RV1982	Human	2009	H1N1
HA	A_8_Human_Canada_RV2001_HQ239442_2009_H1N1	North America	RV2001	Human	2009	H1N1
HA	A_8_Human_Canada_RV2013_GQ402204_2009_H1N1	North America	RV2013	Human	2009	H1N1
HA	A_8_Human_Canada_RV2020_GQ402206_2009_H1N1	North America	RV2020	Human	2009	H1N1
HA	A_8_Human_Canada_RV2046_HQ239487_2009_H1N1	North America	RV2046	Human	2009	H1N1
HA	A_8_Human_Canada_RV2105_HQ239505_2009_H1N1	North America	RV2105	Human	2009	H1N1
HA	A_8_Human_Canada_RV2110_HQ239507_2009_H1N1	North America	RV2110	Human	2009	H1N1
HA	A_8_Human_Canada_RV2121_HQ239508_2009_H1N1	North America	RV2121	Human	2009	H1N1
HA	A_8_Human_Canada_RV2123_HQ239509_2009_H1N1	North America	RV2123	Human	2009	H1N1
HA	A_8_Human_Canada_RV2138_HQ239511_2009_H1N1	North America	RV2138	Human	2009	H1N1
HA	A_8_Human_Canada_RV2147_HQ239513_2009_H1N1	North America	RV2147	Human	2009	H1N1
HA	A_8_Human_Canada_RV2431_HQ239517_2009_H1N1	North America	RV2431	Human	2009	H1N1
HA	A_8_Human_Canada_RV2456_HQ239518_2009_H1N1	North America	RV2456	Human	2009	H1N1
HA	A_8_Human_Canada_RV2457_HQ239519_2009_H1N1	North America	RV2457	Human	2009	H1N1
HA	A_8_Human_Canada_RV2475_HQ239522_2009_H1N1	North America	RV2475	Human	2009	H1N1
HA	A_8_Human_Canada_RV2476_HQ239523_2009_H1N1	North America	RV2476	Human	2009	H1N1
HA	A_8_Human_Canada_RV2478_HQ239524_2009_H1N1	North America	RV2478	Human	2009	H1N1
HA	A_8_Human_Canada_RV2479_HQ239525_2009_H1N1	North America	RV2479	Human	2009	H1N1
HA	A_8_Human_Canada_RV2488_HQ239526_2009_H1N1	North America	RV2488	Human	2009	H1N1
HA	A_8_Human_Canada_RV2504_HQ239530_2009_H1N1	North America	RV2504	Human	2009	H1N1
HA	A_8_Human_Canada_RV2506_HQ239532_2009_H1N1	North America	RV2506	Human	2009	H1N1
HA	A_8_Human_Canada_RV2510_HQ239535_2009_H1N1	North America	RV2510	Human	2009	H1N1
HA	A_8_Human_Canada_RV2513_HQ239537_2009_H1N1	North America	RV2513	Human	2009	H1N1
HA	A_8_Human_Canada_RV2621_HQ239540_2009_H1N1	North America	RV2621	Human	2009	H1N1
HA	A_8_Human_Canada_RV2735_HQ239542_2009_H1N1	North America	RV2735	Human	2009	H1N1
HA	A_8_Human_Canada_RV2809_HQ239543_2009_H1N1	North America	RV2809	Human	2009	H1N1
HA	A_8_Human_Canada_RV2810_HQ239544_2009_H1N1	North America	RV2810	Human	2009	H1N1
HA	A_8_Human_Canada_RV2811_HQ239545_2009_H1N1	North America	RV2811	Human	2009	H1N1
HA	A_8_Human_Canada_RV2817_HQ239551_2009_H1N1	North America	RV2817	Human	2009	H1N1
HA	A_8_Human_Canada_RV2819_HQ239553_2009_H1N1	North America	RV2819	Human	2009	H1N1
HA	A_8_Human_Canada_RV2825_HQ239558_2009_H1N1	North America	RV2825	Human	2009	H1N1
HA	A_8_Human_Canada_RV2827_HQ239559_2009_H1N1	North America	RV2827	Human	2009	H1N1
HA	A_8_Human_Canada_RV2828_HQ239560_2009_H1N1	North America	RV2828	Human	2009	H1N1
HA	A_8_Human_Canada_RV2852_HQ239562_2009_H1N1	North America	RV2852	Human	2009	H1N1
HA	A_8_Human_Canada_RV2853_HQ239563_2009_H1N1	North America	RV2853	Human	2009	H1N1
HA	A_8_Human_Canada_RV2869_HQ239565_2009_H1N1	North America	RV2869	Human	2009	H1N1
HA	A_8_Human_Canada_RV2889_HQ239568_2009_H1N1	North America	RV2889	Human	2009	H1N1
HA	A_8_Human_Canada_RV2890_HQ239569_2009_H1N1	North America	RV2890	Human	2009	H1N1
HA	A_8_Human_Canada_RV2892_HQ239571_2009_H1N1	North America	RV2892	Human	2009	H1N1
HA	A_8_Human_Canada_RV2906_HQ239574_2009_H1N1	North America	RV2906	Human	2009	H1N1
HA	A_8_Human_Canada_RV2909_HQ239577_2009_H1N1	North America	RV2909	Human	2009	H1N1
HA	A_8_Human_Canada_RV2924_HQ239582_2009_H1N1	North America	RV2924	Human	2009	H1N1
HA	A_8_Human_Canada_RV2925_HQ239583_2009_H1N1	North America	RV2925	Human	2009	H1N1
HA	A_8_Human_Canada_RV2933_HQ239590_2009_H1N1	North America	RV2933	Human	2009	H1N1
HA	A_8_Human_Canada_RV2934_HQ239591_2009_H1N1	North America	RV2934	Human	2009	H1N1
HA	A_8_Human_Canada_RV2939_HQ239596_2009_H1N1	North America	RV2939	Human	2009	H1N1
HA	A_8_Human_Canada_RV2941_HQ239598_2009_H1N1	North America	RV2941	Human	2009	H1N1
HA	A_8_Human_Canada_RV2945_HQ239602_2009_H1N1	North America	RV2945	Human	2009	H1N1
HA	A_8_Human_Canada_RV2946_HQ239603_2009_H1N1	North America	RV2946	Human	2009	H1N1
HA	A_8_Human_Canada_RV2947_HQ239604_2009_H1N1	North America	RV2947	Human	2009	H1N1
HA	A_8_Human_Canada_RV2948_HQ239605_2009_H1N1	North America	RV2948	Human	2009	H1N1
HA	A_8_Human_Canada_RV2961_HQ239608_2009_H1N1	North America	RV2961	Human	2009	H1N1
HA	A_8_Human_Canada_T0106_CY045954_2009_H1N1	North America	T0106	Human	2009	H1N1
HA	A_8_Human_Canada_T5294_CY045962_2009_H1N1	North America	T5294	Human	2009	H1N1
HA	A_8_Human_Canada_T5362_CY045970_2009_H1N1	North America	T5362	Human	2009	H1N1
HA	A_8_Human_CzechRepublic_19681511_GU290055_2009_H1N1	Europe	196-81511	Human	2009	H1N1
HA	A_8_Human_Denmark_523_CY043334_2009_H1N1	Europe	523	Human	2009	H1N1
HA	A_8_Human_Finland_553_GQ183633_2009_H1N1	Europe	553	Human	2009	H1N1
HA	A_8_Human_Finland_568_HQ228028_2009_H1N1	Europe	568	Human	2009	H1N1
HA	A_8_Human_Finland_569_HQ228029_2009_H1N1	Europe	569	Human	2009	H1N1
HA	A_8_Human_Finland_571_HQ228030_2009_H1N1	Europe	571	Human	2009	H1N1
HA	A_8_Human_Finland_575_HQ228031_2009_H1N1	Europe	575	Human	2009	H1N1
HA	A_8_Human_Finland_579_HQ228035_2009_H1N1	Europe	579	Human	2009	H1N1
HA	A_8_Human_Finland_580_HQ228036_2009_H1N1	Europe	580	Human	2009	H1N1
HA	A_8_Human_Finland_581_HQ228037_2009_H1N1	Europe	581	Human	2009	H1N1
HA	A_8_Human_Finland_583_HQ228039_2009_H1N1	Europe	583	Human	2009	H1N1
HA	A_8_Human_Finland_584_HQ228040_2009_H1N1	Europe	584	Human	2009	H1N1
HA	A_8_Human_Finland_585_HQ228041_2009_H1N1	Europe	585	Human	2009	H1N1
HA	A_8_Human_Finland_592_HQ228042_2009_H1N1	Europe	592	Human	2009	H1N1
HA	A_8_Human_Finland_593_HQ228043_2009_H1N1	Europe	593	Human	2009	H1N1
HA	A_8_Human_Finland_596_HQ228046_2009_H1N1	Europe	596	Human	2009	H1N1
HA	A_8_Human_Finland_598_HQ228048_2009_H1N1	Europe	598	Human	2009	H1N1
HA	A_8_Human_Finland_599_HQ228049_2009_H1N1	Europe	599	Human	2009	H1N1
HA	A_8_Human_Finland_600_HQ228050_2009_H1N1	Europe	600	Human	2009	H1N1
HA	A_8_Human_Finland_601_HQ228051_2009_H1N1	Europe	601	Human	2009	H1N1
HA	A_8_Human_Finland_602_HQ228052_2009_H1N1	Europe	602	Human	2009	H1N1
HA	A_8_Human_Finland_603_HQ228053_2009_H1N1	Europe	603	Human	2009	H1N1
HA	A_8_Human_Finland_605_HQ228055_2009_H1N1	Europe	605	Human	2009	H1N1
HA	A_8_Human_Finland_606_HQ228056_2009_H1N1	Europe	606	Human	2009	H1N1
HA	A_8_Human_Finland_608_HQ228058_2009_H1N1	Europe	608	Human	2009	H1N1
HA	A_8_Human_Finland_609_HQ228059_2009_H1N1	Europe	609	Human	2009	H1N1
HA	A_8_Human_Finland_611_HQ228061_2009_H1N1	Europe	611	Human	2009	H1N1
HA	A_8_Human_Finland_612_HQ228062_2009_H1N1	Europe	612	Human	2009	H1N1
HA	A_8_Human_Finland_613_HQ228063_2009_H1N1	Europe	613	Human	2009	H1N1
HA	A_8_Human_Finland_614_GU292341_2009_H1N1	Europe	614	Human	2009	H1N1
HA	A_8_Human_Finland_615_HQ228064_2009_H1N1	Europe	615	Human	2009	H1N1
HA	A_8_Human_Finland_617_HQ228066_2009_H1N1	Europe	617	Human	2009	H1N1
HA	A_8_Human_Finland_620_HQ228069_2009_H1N1	Europe	620	Human	2009	H1N1
HA	A_8_Human_Finland_622_HQ228071_2009_H1N1	Europe	622	Human	2009	H1N1
HA	A_8_Human_Finland_625_HQ228074_2009_H1N1	Europe	625	Human	2009	H1N1
HA	A_8_Human_Finland_627_HQ228076_2009_H1N1	Europe	627	Human	2009	H1N1
HA	A_8_Human_Finland_628_HQ228077_2009_H1N1	Europe	628	Human	2009	H1N1
HA	A_8_Human_Finland_629_HQ228078_2009_H1N1	Europe	629	Human	2009	H1N1
HA	A_8_Human_Finland_630_HQ228079_2009_H1N1	Europe	630	Human	2009	H1N1
HA	A_8_Human_Finland_631_HQ228080_2009_H1N1	Europe	631	Human	2009	H1N1
HA	A_8_Human_Finland_633_HQ228082_2009_H1N1	Europe	633	Human	2009	H1N1
HA	A_8_Human_Finland_636_HQ228085_2009_H1N1	Europe	636	Human	2009	H1N1
HA	A_8_Human_Finland_P14_JQ173148_2009_H1N1	Europe	P14	Human	2009	H1N1
HA	A_8_Human_Finland_Vi1_JQ409126_2009_H1N1	Europe	Vi1	Human	2009	H1N1
HA	A_8_Human_Finland_Vi3_JQ409142_2009_H1N1	Europe	Vi3	Human	2009	H1N1
HA	A_8_Human_France_01163M1E_JQ431200_2009_H1N1	Europe	0116-3-M1E	Human	2009	H1N1
HA	A_8_Human_France_01484M1E_JQ431210_2009_H1N1	Europe	0148-4-M1E	Human	2009	H1N1
HA	A_8_Human_France_01593M1E_JQ431211_2009_H1N1	Europe	0159-3-M1E	Human	2009	H1N1
HA	A_8_Human_France_02154M2E_JQ431199_2009_H1N1	Europe	0215-4-M2E	Human	2009	H1N1
HA	A_8_Human_France_16584M1E_JQ431212_2009_H1N1	Europe	1658-4-M1E	Human	2009	H1N1
HA	A_8_Human_France_1691_JF429396_2009_H1N1	Europe	1691	Human	2009	H1N1
HA	A_8_Human_France_16983M1E_JQ431202_2009_H1N1	Europe	1698-3-M1E	Human	2009	H1N1
HA	A_8_Human_France_21336M1E_JQ431209_2009_H1N1	Europe	2133-6-M1E	Human	2009	H1N1
HA	A_8_Human_France_21544M4E_JQ431204_2009_H1N1	Europe	2154-4-M4E	Human	2009	H1N1
HA	A_8_Human_France_23364M1E_JQ431197_2009_H1N1	Europe	2336-4-M1E	Human	2009	H1N1
HA	A_8_Human_France_23781M1E_JQ431221_2009_H1N1	Europe	2378-1-M1E	Human	2009	H1N1
HA	A_8_Human_France_24333M1E_JQ431196_2009_H1N1	Europe	2433-3-M1E	Human	2009	H1N1
HA	A_8_Human_France_2573_GQ214151_2009_H1N1	Europe	2573	Human	2009	H1N1
HA	A_8_Human_France_2590_GQ214138_2009_H1N1	Europe	2590	Human	2009	H1N1
HA	A_8_Human_France_2591_GQ249333_2009_H1N1	Europe	2591	Human	2009	H1N1
HA	A_8_Human_France_2609_GQ329106_2009_H1N1	Europe	2609	Human	2009	H1N1
HA	A_8_Human_France_2611_GQ329088_2009_H1N1	Europe	2611	Human	2009	H1N1
HA	A_8_Human_France_2650_GQ329100_2009_H1N1	Europe	2650	Human	2009	H1N1
HA	A_8_Human_France_2670_GQ329082_2009_H1N1	Europe	2670	Human	2009	H1N1
HA	A_8_Human_France_26922M2E_JQ431220_2009_H1N1	Europe	2692-2-M2E	Human	2009	H1N1
HA	A_8_Human_France_2722_GQ329076_2009_H1N1	Europe	2722	Human	2009	H1N1
HA	A_8_Human_France_29233M1E_JQ431213_2009_H1N1	Europe	2923-3-M1E	Human	2009	H1N1
HA	A_8_Human_France_29562M1E_JQ431223_2009_H1N1	Europe	2956-2-M1E	Human	2009	H1N1
HA	A_8_Human_France_29695M1E_JQ431214_2009_H1N1	Europe	2969-5-M1E	Human	2009	H1N1
HA	A_8_Human_Germany_01_FJ974021_2009_H1N1	Europe	01	Human	2009	H1N1
HA	A_8_Human_Germany_101_CY045482_2009_H1N1	Europe	101	Human	2009	H1N1
HA	A_8_Human_Germany_19_GQ365666_2009_H1N1	Europe	19	Human	2009	H1N1
HA	A_8_Human_Germany_5258_KJ549778_2009_H1N1	Europe	5258	Human	2009	H1N1
HA	A_8_Human_Germany_62_GQ365658_2009_H1N1	Europe	62	Human	2009	H1N1
HA	A_8_Human_Ireland_2_HM567808_2009_H1N1	Europe	2	Human	2009	H1N1
HA	A_8_Human_Italy_01_GQ421199_2009_H1N1	Europe	01	Human	2009	H1N1
HA	A_8_Human_Italy_02_GQ421200_2009_H1N1	Europe	02	Human	2009	H1N1
HA	A_8_Human_Italy_04_GQ421201_2009_H1N1	Europe	04	Human	2009	H1N1
HA	A_8_Human_Italy_05_GQ251035_2009_H1N1	Europe	05	Human	2009	H1N1
HA	A_8_Human_Italy_05_GQ421203_2009_H1N1	Europe	05	Human	2009	H1N1
HA	A_8_Human_Italy_11_GU576501_2009_H1N1	Europe	11	Human	2009	H1N1
HA	A_8_Human_Italy_128_CY046061_2009_H1N1	Europe	128	Human	2009	H1N1
HA	A_8_Human_Italy_131_CY046064_2009_H1N1	Europe	131	Human	2009	H1N1
HA	A_8_Human_Italy_132_CY046065_2009_H1N1	Europe	132	Human	2009	H1N1
HA	A_8_Human_Italy_15_GU576502_2009_H1N1	Europe	15	Human	2009	H1N1
HA	A_8_Human_Italy_17_GU576506_2009_H1N1	Europe	17	Human	2009	H1N1
HA	A_8_Human_Italy_66_GU576514_2009_H1N1	Europe	66	Human	2009	H1N1
HA	A_8_Human_Italy_69_GU576517_2009_H1N1	Europe	69	Human	2009	H1N1
HA	A_8_Human_Italy_709_HM992565_2009_H1N1	Europe	709	Human	2009	H1N1
HA	A_8_Human_Italy_75_GU576519_2009_H1N1	Europe	75	Human	2009	H1N1
HA	A_8_Human_Italy_86_GU576522_2009_H1N1	Europe	86	Human	2009	H1N1
HA	A_8_Human_Italy_97_GU576524_2009_H1N1	Europe	97	Human	2009	H1N1
HA	A_8_Human_Italy_ISS15_GU585407_2009_H1N1	Europe	ISS15	Human	2009	H1N1
HA	A_8_Human_Italy_ISS17_GU585409_2009_H1N1	Europe	ISS17	Human	2009	H1N1
HA	A_8_Human_Italy_ISS1897_GU585440_2009_H1N1	Europe	ISS1897	Human	2009	H1N1
HA	A_8_Human_Italy_ISS1941_GU585441_2009_H1N1	Europe	ISS1941	Human	2009	H1N1
HA	A_8_Human_Italy_ISS26_GU585412_2009_H1N1	Europe	ISS26	Human	2009	H1N1
HA	A_8_Human_Italy_ISS287_GU585433_2009_H1N1	Europe	ISS287	Human	2009	H1N1
HA	A_8_Human_Italy_ISS305_GU585435_2009_H1N1	Europe	ISS305	Human	2009	H1N1
HA	A_8_Human_Italy_ISS3654_GU585442_2009_H1N1	Europe	ISS3654	Human	2009	H1N1
HA	A_8_Human_Italy_ISS5_GU585403_2009_H1N1	Europe	ISS5	Human	2009	H1N1
HA	A_8_Human_Italy_ISS50_GU585415_2009_H1N1	Europe	ISS50	Human	2009	H1N1
HA	A_8_Human_Italy_ISS52_GU585416_2009_H1N1	Europe	ISS52	Human	2009	H1N1
HA	A_8_Human_Italy_ISS74_GU585423_2009_H1N1	Europe	ISS74	Human	2009	H1N1
HA	A_8_Human_Italy_ISS9_GU585404_2009_H1N1	Europe	ISS9	Human	2009	H1N1
HA	A_8_Human_Italy_UHSR1_GQ232099_2009_H1N1	Europe	UHSR1	Human	2009	H1N1
[truncated: 5,369 more rows]
